# Supplementary material for: Identification of Genes Linking Natural Killer Cells to Apoptosis in Acute Myocardial Infarction and Ischemic Stroke
Source: Front Immunol. 2022 Apr 1;13:817377. doi: 10.3389/fimmu.2022.817377 (PMC9012496; doi:10.3389/fimmu.2022.817377)
Supplement: Supplementary file 10 [file Table_1.xls]

GEO Accession ID	Disease	Platform	Samples (Total number)	Number of cases	Number of controls	Country	Year	Author		
Basic datasets for analyses										
 GSE22255	Ischemic Stroke	GPL570	Peripheral blood mononuclear cells (40)	20	20	Portugal	2011	Sofia A Oliveira		
 GSE59867	Acute Myocardial Infarction	GPL6244	Peripheral blood mononuclear cells (157)	111	46	Poland	2014	Monika Gora		
 GSE58294	Ischemic Stroke	GPL570	"	Whole blood samples (92)"	69	23	USA	2014	Boryana Stamova		
Validation datasets										
 GSE48060	Acute Myocardial Infarction	GPL570	"	Whole blood samples (52)"	31	21	USA	2013	XING LI		
 GSE16561	Ischemic Stroke	GPL6883	Whole blood samples (63)	39	24	USA	2010	Taura L. Barr		
										
