# Supplementary material for: Identification of Genes Linking Natural Killer Cells to Apoptosis in Acute Myocardial Infarction and Ischemic Stroke
Source: Front Immunol. 2022 Apr 1;13:817377. doi: 10.3389/fimmu.2022.817377 (PMC9012496; doi:10.3389/fimmu.2022.817377)
Supplement: Supplementary file 11 [file Table_2.xls]

Module	ONTOLOGY	ID	Description	GeneRatio	BgRatio	pvalue	p.adjust	qvalue	geneID	Count
yellow	BP	GO:0043312	neutrophil degranulation	31/186	487/18866	1.10E-16	1.96E-13	1.74E-13	240/945/5836/683/3684/199675/1378/22918/6036/25797/6279/535/3916/2212/847/2357/1512/6283/3240/2992/338339/1604/23593/23601/2204/10855/4257/2519/7130/5337/2717	31
		GO:0002283	neutrophil activation involved in immune response	31/186	490/18866	1.31E-16	1.96E-13	1.74E-13	240/945/5836/683/3684/199675/1378/22918/6036/25797/6279/535/3916/2212/847/2357/1512/6283/3240/2992/338339/1604/23593/23601/2204/10855/4257/2519/7130/5337/2717	31
		GO:0031638	zymogen activation	6/186	58/18866	2.24E-05	0.022341737	0.019862641	2023/58484/1512/3240/5230/444	6
		GO:0002831	regulation of response to biotic stimulus	14/186	409/18866	5.69E-05	0.042596596	0.037869968	1378/5468/58484/3916/6397/338339/1604/11326/26253/51311/3148/5359/23643/10221	14
		GO:0010950	positive regulation of endopeptidase activity	9/186	181/18866	7.95E-05	0.047565809	0.042287784	1378/5468/58484/6279/1512/55122/444/2852/842	9
	CC	GO:0070820	tertiary granule	17/191	164/19559	4.98E-13	1.43E-10	1.28E-10	945/3684/199675/1378/22918/25797/535/3916/2357/1512/3240/338339/1604/23601/2204/7130/5337	17
		GO:0030667	secretory granule membrane	18/191	306/19559	1.31E-09	1.88E-07	1.68E-07	945/683/3684/199675/1378/22918/535/3916/2212/2357/334/338339/1604/23601/2204/10184/4257/5337	18
		GO:0042581	specific granule	12/191	160/19559	5.82E-08	5.56E-06	4.98E-06	945/683/3684/199675/22918/25797/3240/338339/23601/2204/10855/5337	12
		GO:0101003	ficolin-1-rich granule membrane	8/191	61/19559	1.35E-07	9.69E-06	8.67E-06	1378/22918/535/3916/2357/338339/1604/2204	8
		GO:0035579	specific granule membrane	9/191	91/19559	2.63E-07	1.51E-05	1.35E-05	945/683/3684/199675/22918/338339/23601/2204/5337	9
		GO:0070821	tertiary granule membrane	8/191	73/19559	5.58E-07	2.67E-05	2.39E-05	945/3684/199675/22918/338339/23601/2204/5337	8
		GO:0034774	secretory granule lumen	15/191	322/19559	6.73E-07	2.71E-05	2.42E-05	240/5836/6036/25797/6279/847/1512/6283/3240/2992/2153/23593/10855/2519/2717	15
		GO:0060205	cytoplasmic vesicle lumen	15/191	326/19559	7.86E-07	2.71E-05	2.42E-05	240/5836/6036/25797/6279/847/1512/6283/3240/2992/2153/23593/10855/2519/2717	15
		GO:0031983	vesicle lumen	15/191	328/19559	8.48E-07	2.71E-05	2.42E-05	240/5836/6036/25797/6279/847/1512/6283/3240/2992/2153/23593/10855/2519/2717	15
		GO:0101002	ficolin-1-rich granule	7/191	124/19559	0.000218175	0.005692392	0.005094237	240/5836/25797/847/1512/2992/7130	7
		GO:1904813	ficolin-1-rich granule lumen	7/191	124/19559	0.000218175	0.005692392	0.005094237	240/5836/25797/847/1512/2992/7130	7
		GO:0005774	vacuolar membrane	13/191	427/19559	0.000303326	0.006756534	0.006046559	535/3916/2357/221955/10548/23001/58528/10855/51311/4257/5337/950/53346	13
		GO:0005775	vacuolar lumen	8/191	173/19559	0.000306045	0.006756534	0.006046559	6036/1462/2992/23593/10855/2519/2717/950	8
		GO:0005766	primary lysosome	7/191	155/19559	0.000836653	0.016007953	0.014325841	6036/3916/2357/23593/4257/2519/2717	7
		GO:0042582	azurophil granule	7/191	155/19559	0.000836653	0.016007953	0.014325841	6036/3916/2357/23593/4257/2519/2717	7
		GO:0030139	endocytic vesicle	10/191	313/19559	0.001047135	0.017948601	0.016062566	10981/535/3916/2209/3240/19/9332/5337/950/9341	10
		GO:0030666	endocytic vesicle membrane	7/191	164/19559	0.001163174	0.017948601	0.016062566	10981/535/3916/2209/9332/950/9341	7
		GO:0005765	lysosomal membrane	11/191	375/19559	0.001188235	0.017948601	0.016062566	535/3916/2357/221955/10548/10855/51311/4257/5337/950/53346	11
		GO:0098852	lytic vacuole membrane	11/191	375/19559	0.001188235	0.017948601	0.016062566	535/3916/2357/221955/10548/10855/51311/4257/5337/950/53346	11
		GO:1904724	tertiary granule lumen	4/191	55/19559	0.002037573	0.029239172	0.026166726	25797/1512/3240/7130	4
		GO:0043202	lysosomal lumen	5/191	96/19559	0.002513222	0.034347366	0.030738153	1462/2992/10855/2717/950	5
		GO:0005778	peroxisomal membrane	4/191	60/19559	0.002805232	0.035004417	0.031326161	847/55711/2180/4257	4
		GO:0031903	microbody membrane	4/191	60/19559	0.002805232	0.035004417	0.031326161	847/55711/2180/4257	4
	MF	GO:0050786	RAGE receptor binding	4/190	11/18352	3.47E-06	0.001116581	0.000985253	6279/2357/6283/3148	4
		GO:0030246	carbohydrate binding	13/190	267/18352	4.40E-06	0.001116581	0.000985253	945/5836/10956/22918/2203/79660/2590/1462/338339/51267/23601/80216/26253	13
		GO:0001846	opsonin binding	4/190	15/18352	1.39E-05	0.002348551	0.002072322	3684/1378/22918/11326	4
		GO:0001848	complement binding	4/190	21/18352	5.80E-05	0.007356314	0.00649109	3684/1378/22918/11326	4
		GO:0019203	carbohydrate phosphatase activity	3/190	10/18352	0.000124246	0.01049879	0.009263959	2203/5209/5210	3
		GO:0050308	sugar-phosphatase activity	3/190	10/18352	0.000124246	0.01049879	0.009263959	2203/5209/5210	3
		GO:0140375	immune receptor activity	7/190	135/18352	0.0005182	0.037532482	0.033118042	729230/1378/1230/2357/1512/7850/3554	7
	KEGG	hsa05134	Legionellosis	6/108	57/8093	0.000102592	0.024519431	0.023326127	3684/1378/58484/7100/842/4671	6
		hsa04640	Hematopoietic cell lineage	7/108	99/8093	0.000336849	0.040253447	0.038294405	945/3684/1378/2209/1604/7850/3554	7
		hsa05152	Tuberculosis	9/108	180/8093	0.000643341	0.051252826	0.048758469	3684/1378/535/3916/2209/4802/2212/26253/842	9
		hsa04610	Complement and coagulation cascades	6/108	85/8093	0.000914515	0.054642244	0.051982932	3684/1378/5055/2153/1604/11326	6
		hsa05140	Leishmaniasis	5/108	77/8093	0.003556891	0.163797229	0.155825596	3684/1378/2209/2212/2353	5
		hsa04145	Phagosome	7/108	152/8093	0.004112064	0.163797229	0.155825596	3684/535/3916/2209/2212/2204/9341	7
		hsa04152	AMPK signaling pathway	6/108	120/8093	0.005249675	0.167934214	0.159761243	9586/5468/2203/5209/8660/5210	6
		hsa04211	Longevity regulating pathway	5/108	89/8093	0.006589736	0.167934214	0.159761243	9470/9586/5468/847/8660	5
		hsa04142	Lysosome	6/108	128/8093	0.007157023	0.167934214	0.159761243	535/3916/1512/2519/2717/950	6
		hsa04380	Osteoclast differentiation	6/108	128/8093	0.007157023	0.167934214	0.159761243	353514/5468/2209/2212/3554/2353	6
		hsa05150	Staphylococcus aureus infection	5/108	96/8093	0.009019685	0.167934214	0.159761243	3684/2209/2212/2357/2204	5
		hsa04666	Fc gamma R-mediated phagocytosis	5/108	97/8093	0.009411161	0.167934214	0.159761243	8936/2209/2212/5337/273	5
		hsa00051	Fructose and mannose metabolism	3/108	33/8093	0.009428379	0.167934214	0.159761243	2203/5209/5210	3
		hsa04910	Insulin signaling pathway	6/108	137/8093	0.009853822	0.167934214	0.159761243	9470/5836/2203/79660/8569/8660	6
		hsa05418	Fluid shear stress and atherosclerosis	6/108	139/8093	0.010539804	0.167934214	0.159761243	1843/7850/3554/4205/4257/2353	6
		hsa04613	Neutrophil extracellular trap formation	7/108	190/8093	0.013381259	0.199882562	0.190154738	366/3684/1378/2209/2212/2357/51311	7
		hsa04931	Insulin resistance	5/108	108/8093	0.01451566	0.199912211	0.190182945	9586/5836/79660/5728/8660	5
		hsa04066	HIF-1 signaling pathway	5/108	109/8093	0.01505615	0.199912211	0.190182945	9470/2023/5230/8569/5209	5
		hsa05130	Pathogenic Escherichia coli infection	7/108	197/8093	0.016051322	0.201908741	0.192082308	8936/2212/7100/3554/842/2353/4671	7
turquoise	BP	GO:0034470	ncRNA processing	45/773	400/18866	8.67E-10	3.87E-06	3.77E-06	8850/55623/84135/51010/92345/11062/54680/116461/54901/60487/84128/25926/11103/196074/27340/1787/63892/6894/54482/192669/29063/1662/23160/65008/221078/54881/285855/54888/84294/51575/51654/79707/10885/9790/113179/29102/55646/9221/64172/26156/6741/55250/91801/5393/57508	45
		GO:0006403	RNA localization	32/773	236/18866	2.73E-09	6.10E-06	5.95E-06	472/170506/6059/51010/6430/92345/54680/64062/56648/57187/55153/545/55706/9804/81608/9631/7013/4927/6426/6421/9793/84248/54847/7175/7538/51808/54888/22916/6741/677/57510/9984	32
		GO:0034660	ncRNA metabolic process	49/773	493/18866	9.86E-09	1.47E-05	1.43E-05	8850/55623/84135/51010/92345/11062/54680/116461/54901/57038/60487/84128/25926/11103/196074/27340/1787/63892/6894/54482/192669/29063/1662/23160/65008/221078/64863/54881/55278/285855/54888/84294/51575/51654/79707/10885/9790/113179/29102/55646/9221/64172/26156/6741/55250/91801/57510/5393/57508	49
		GO:0022613	ribonucleoprotein complex biogenesis	48/773	482/18866	1.32E-08	1.47E-05	1.43E-05	8850/472/55623/84135/6059/54700/51010/6430/92345/8996/11218/54680/55153/545/84128/25926/11103/196074/27340/9129/8669/192669/1975/4927/11168/6426/55299/29063/1662/51747/51388/23160/65008/10772/54881/285855/84294/64434/51575/79707/10885/9790/29102/55646/9221/26156/1207/5393	48
		GO:0051236	establishment of RNA localization	28/773	203/18866	1.84E-08	1.64E-05	1.60E-05	472/6059/6430/64062/56648/57187/55153/545/55706/9804/81608/9631/7013/4927/6426/6421/9793/84248/54847/7175/7538/51808/54888/22916/6741/677/57510/9984	28
		GO:0042254	ribosome biogenesis	34/773	310/18866	1.87E-07	0.000139314	0.000135932	8850/55623/84135/6059/54700/51010/92345/54680/55153/84128/25926/11103/196074/27340/4927/55299/29063/1662/51388/23160/65008/54881/285855/84294/64434/51575/79707/10885/9790/29102/55646/9221/26156/5393	34
		GO:0006400	tRNA modification	16/773	89/18866	5.82E-07	0.000352154	0.000343605	55623/11062/54901/60487/1787/63892/6894/54482/221078/54888/51654/113179/64172/6741/55250/91801	16
		GO:0050657	nucleic acid transport	25/773	200/18866	7.10E-07	0.000352154	0.000343605	6059/6430/64062/56648/57187/55153/55706/9804/81608/9631/4927/6426/6421/9793/84248/54847/7175/7538/51808/54888/22916/6741/677/57510/9984	25
		GO:0050658	RNA transport	25/773	200/18866	7.10E-07	0.000352154	0.000343605	6059/6430/64062/56648/57187/55153/55706/9804/81608/9631/4927/6426/6421/9793/84248/54847/7175/7538/51808/54888/22916/6741/677/57510/9984	25
		GO:0044782	cilium organization	38/773	397/18866	1.16E-06	0.000518885	0.000506289	57489/221322/91147/79925/80184/22920/5991/5108/25886/27241/51668/23224/83547/4750/7840/25914/3842/8481/57539/8556/55761/51134/23322/55081/54801/84100/79582/80321/9793/1540/79441/11064/125488/10464/51057/585/5990/583	38
		GO:0009451	RNA modification	22/773	168/18866	1.49E-06	0.000604839	0.000590157	55623/92345/11062/54901/60487/196074/1787/63892/6894/54482/64783/29063/8731/221078/64863/54888/51654/113179/64172/6741/55250/91801	22
		GO:0016072	rRNA metabolic process	27/773	238/18866	1.77E-06	0.000657873	0.000641903	8850/55623/84135/51010/92345/54680/84128/25926/11103/196074/27340/29063/1662/23160/65008/54881/285855/84294/51575/79707/10885/9790/29102/55646/9221/26156/5393	27
		GO:0006364	rRNA processing	26/773	227/18866	2.29E-06	0.000746917	0.000728785	8850/55623/84135/51010/92345/54680/84128/25926/11103/196074/27340/29063/1662/23160/65008/54881/285855/84294/51575/79707/10885/9790/55646/9221/26156/5393	26
		GO:0060271	cilium assembly	36/773	377/18866	2.34E-06	0.000746917	0.000728785	57489/221322/91147/79925/80184/22920/5991/5108/25886/27241/51668/23224/83547/4750/7840/3842/8481/57539/8556/51134/23322/55081/54801/84100/79582/80321/9793/1540/79441/11064/125488/10464/51057/585/5990/583	36
		GO:0031503	protein-containing complex localization	29/773	291/18866	9.87E-06	0.002809616	0.002741412	472/1739/53616/6059/6430/22920/5108/84896/51668/3842/57187/55153/57539/545/55706/81608/9631/55081/7013/4927/6426/6421/84248/7175/54888/22916/6741/80852/9984	29
		GO:0015931	nucleobase-containing compound transport	27/773	261/18866	1.01E-05	0.002809616	0.002741412	23443/6059/6430/64062/56648/57187/55153/55706/9804/81608/23169/9631/4927/6426/6421/9793/84248/54847/7175/7538/51808/54888/22916/6741/677/57510/9984	27
		GO:0051168	nuclear export	23/773	204/18866	1.13E-05	0.002956108	0.002884348	6059/51496/6430/6815/64062/57187/55153/10892/55706/81608/9631/4927/6426/84248/126549/7175/2810/51808/54888/22916/6741/57510/9984	23
		GO:0008033	tRNA processing	17/773	130/18866	2.32E-05	0.005740043	0.005600702	55623/11062/116461/54901/60487/1787/63892/6894/54482/221078/54888/51654/113179/64172/6741/55250/91801	17
		GO:0006405	RNA export from nucleus	18/773	144/18866	2.50E-05	0.005854506	0.005712387	6059/6430/64062/57187/55153/55706/81608/9631/4927/6426/84248/7175/51808/54888/22916/6741/57510/9984	18
		GO:0006399	tRNA metabolic process	21/773	186/18866	2.62E-05	0.005854506	0.005712387	55623/51010/11062/116461/54901/57038/60487/1787/63892/6894/54482/221078/55278/54888/51654/113179/64172/6741/55250/91801/5393	21
		GO:0001510	RNA methylation	13/773	84/18866	3.53E-05	0.007497289	0.007315292	60487/196074/1787/63892/6894/54482/64783/29063/8731/221078/64863/54888/91801	13
		GO:0009081	branched-chain amino acid metabolic process	7/773	25/18866	4.75E-05	0.009629735	0.009395971	26275/36/113675/594/1629/152926/56922	7
		GO:0006611	protein export from nucleus	20/773	184/18866	6.96E-05	0.013494996	0.013167403	6059/51496/6430/6815/57187/55153/55706/81608/9631/4927/6426/84248/126549/7175/2810/54888/22916/6741/57510/9984	20
		GO:0051169	nuclear transport	31/773	357/18866	7.26E-05	0.013497749	0.013170089	3841/6059/51496/868/6430/6815/11218/5295/64062/3842/57187/55153/10892/55706/81608/8692/9631/4927/11168/6426/84248/126549/7175/2810/51808/54888/22916/9221/6741/57510/9984	31
		GO:0031445	regulation of heterochromatin assembly	6/773	19/18866	7.96E-05	0.014208184	0.013863278	55729/51548/80312/51535/7175/83852	6
		GO:0031453	positive regulation of heterochromatin assembly	5/773	13/18866	0.000111469	0.019129761	0.018665383	55729/51548/51535/7175/83852	5
		GO:0006913	nucleocytoplasmic transport	30/773	354/18866	0.000145555	0.023650799	0.023076672	3841/6059/51496/868/6430/6815/11218/5295/64062/3842/57187/55153/10892/55706/81608/8692/9631/4927/6426/84248/126549/7175/2810/51808/54888/22916/9221/6741/57510/9984	30
		GO:0010847	regulation of chromatin assembly	6/773	21/18866	0.000148414	0.023650799	0.023076672	55729/51548/80312/51535/7175/83852	6
		GO:0045799	positive regulation of chromatin assembly or disassembly	5/773	14/18866	0.000167558	0.025054696	0.024446489	55729/51548/51535/7175/83852	5
		GO:0050684	regulation of mRNA processing	17/773	152/18866	0.000168454	0.025054696	0.024446489	170506/6430/904/4154/4691/5935/10150/6426/140890/7072/64783/10772/123169/22916/79882/677/1655	17
		GO:0030488	tRNA methylation	8/773	40/18866	0.000183678	0.026437724	0.025795944	60487/1787/63892/6894/54482/221078/54888/91801	8
		GO:0009083	branched-chain amino acid catabolic process	6/773	22/18866	0.000197035	0.027474042	0.026807105	26275/36/594/1629/152926/56922	6
		GO:0008380	RNA splicing	37/773	487/18866	0.000242457	0.032783193	0.031987375	6627/143884/6430/1195/8996/11218/10915/5295/116461/9360/4154/85437/55285/57187/4691/5935/23350/10150/81608/9129/51691/11168/6426/6421/140890/7072/64783/51747/10772/64863/92906/55749/22916/84950/1207/1655/9984	37
		GO:0071426	ribonucleoprotein complex export from nucleus	15/773	130/18866	0.000284651	0.036310077	0.035428644	6059/6430/57187/55153/55706/81608/9631/4927/6426/84248/7175/54888/22916/6741/9984	15
		GO:0030098	lymphocyte differentiation	30/773	368/18866	0.000284817	0.036310077	0.035428644	3676/4323/472/26191/6095/84524/55619/5295/917/114836/2529/22806/8809/10892/865/3702/387357/1540/3574/22890/3575/3589/3549/29102/1235/677/8993/2736/84807/399	30
		GO:0071166	ribonucleoprotein complex localization	15/773	131/18866	0.000309552	0.038367216	0.037435845	6059/6430/57187/55153/55706/81608/9631/4927/6426/84248/7175/54888/22916/6741/9984	15
		GO:0006360	transcription by RNA polymerase I	10/773	66/18866	0.000332	0.040037402	0.039065488	84135/5595/54700/4691/84128/25926/730092/9014/23160/79101	10
		GO:0046831	regulation of RNA export from nucleus	5/773	16/18866	0.000341418	0.040089692	0.039116508	64062/57187/7175/54888/22916	5
		GO:0006260	DNA replication	24/773	273/18866	0.000382876	0.043804927	0.042741556	472/5965/57697/54465/5558/84515/10111/5930/7486/545/9126/6742/7013/79915/4999/64863/5928/4437/27101/339221/2736/6240/9984/11198	24
	MF	GO:0070063	RNA polymerase binding	14/786	79/18352	5.82E-06	0.004661291	0.004471703	54700/904/79871/10915/64754/2073/8725/730092/23160/7538/123169/6881/9221/55250	14
	KEGG	hsa05168	Herpes simplex virus 1 infection	63/332	497/8093	2.01E-16	5.72E-14	5.68E-14	7559/163087/51427/7644/7581/340252/6430/57711/22869/9534/7700/51710/5295/10000/390980/330/57547/285268/92283/163051/170960/146198/7582/83744/388558/57786/84924/255403/171392/170959/7562/7594/139735/1978/56242/80264/57209/84671/30832/147949/6426/158431/9668/7695/147923/7743/90987/440515/10793/7188/51276/7569/81856/126231/90594/90649/147837/342908/57677/90075/162967/148268/342909	63
tan	CC	GO:0005776	autophagosome	3/32	97/19559	0.000528346	0.042954165	0.032726982	51100/3920/203228	3
		GO:0090543	Flemming body	2/32	31/19559	0.00117064	0.042954165	0.032726982	9960/54536	2
		GO:0000421	autophagosome membrane	2/32	38/19559	0.001757212	0.042954165	0.032726982	51100/3920	2
		GO:0005766	primary lysosome	3/32	155/19559	0.002045436	0.042954165	0.032726982	3920/9218/5611	3
		GO:0042582	azurophil granule	3/32	155/19559	0.002045436	0.042954165	0.032726982	3920/9218/5611	3
	MF	GO:0050700	CARD domain binding	2/32	16/18352	0.000348116	0.043862563	0.033345808	834/114769	2
red	BP	GO:0022900	electron transport chain	12/116	184/18866	1.47E-09	2.64E-06	2.27E-06	7384/1535/51079/4713/374291/3420/1537/10327/4716/1340/1351/2109	12
		GO:0070125	mitochondrial translational elongation	9/116	88/18866	3.49E-09	2.64E-06	2.27E-06	64963/10573/63875/54998/64975/64981/6182/6150/79590	9
		GO:0070126	mitochondrial translational termination	9/116	89/18866	3.86E-09	2.64E-06	2.27E-06	64963/10573/63875/54998/64975/64981/6182/6150/79590	9
		GO:0006414	translational elongation	10/116	135/18866	1.08E-08	5.52E-06	4.75E-06	64963/10573/63875/54998/9775/64975/64981/6182/6150/79590	10
		GO:0006415	translational termination	9/116	105/18866	1.68E-08	6.89E-06	5.94E-06	64963/10573/63875/54998/64975/64981/6182/6150/79590	9
		GO:0045333	cellular respiration	11/116	187/18866	2.15E-08	7.34E-06	6.33E-06	7384/51079/4713/2647/374291/3420/1537/4716/1340/1351/2109	11
		GO:0022904	respiratory electron transport chain	9/116	116/18866	4.04E-08	1.18E-05	1.02E-05	7384/51079/4713/374291/1537/4716/1340/1351/2109	9
		GO:0046034	ATP metabolic process	13/116	311/18866	6.22E-08	1.59E-05	1.37E-05	706/7384/51079/4713/374291/1537/6396/7167/4716/1340/1351/3692/30968	13
		GO:0042775	mitochondrial ATP synthesis coupled electron transport	8/116	97/18866	1.47E-07	2.96E-05	2.55E-05	7384/51079/4713/374291/1537/4716/1340/1351	8
		GO:0032543	mitochondrial translation	9/116	135/18866	1.50E-07	2.96E-05	2.55E-05	64963/10573/63875/54998/64975/64981/6182/6150/79590	9
		GO:0042773	ATP synthesis coupled electron transport	8/116	98/18866	1.59E-07	2.96E-05	2.55E-05	7384/51079/4713/374291/1537/4716/1340/1351	8
		GO:0006119	oxidative phosphorylation	9/116	149/18866	3.49E-07	5.95E-05	5.13E-05	7384/51079/4713/374291/1537/4716/1340/1351/30968	9
		GO:0140053	mitochondrial gene expression	9/116	165/18866	8.24E-07	0.000129798	0.000111867	64963/10573/63875/54998/64975/64981/6182/6150/79590	9
		GO:0032984	protein-containing complex disassembly	12/116	330/18866	9.08E-07	0.000132829	0.000114479	64963/10573/63875/8673/54998/23557/27243/64975/64981/6182/6150/79590	12
		GO:0015980	energy derivation by oxidation of organic compounds	11/116	278/18866	1.17E-06	0.000159397	0.000137377	7384/51079/4713/2647/374291/3420/1537/4716/1340/1351/2109	11
		GO:0043624	cellular protein complex disassembly	9/116	224/18866	1.01E-05	0.001296324	0.001117239	64963/10573/63875/54998/64975/64981/6182/6150/79590	9
		GO:0009060	aerobic respiration	6/116	87/18866	1.60E-05	0.001923189	0.001657504	7384/2647/374291/3420/1340/1351	6
		GO:0048002	antigen processing and presentation of peptide antigen	8/116	194/18866	2.66E-05	0.003030053	0.002611456	1535/29108/6396/5709/8673/1211/5714/5694	8
		GO:0002474	antigen processing and presentation of peptide antigen via MHC class I	6/116	99/18866	3.34E-05	0.003596583	0.003099721	1535/6396/5709/8673/5714/5694	6
		GO:0043312	neutrophil degranulation	12/116	487/18866	4.63E-05	0.004733766	0.004079805	1535/29108/2950/5709/8673/9535/53917/1471/30/353/28956/1476	12
		GO:0002283	neutrophil activation involved in immune response	12/116	490/18866	4.91E-05	0.004782987	0.004122226	1535/29108/2950/5709/8673/9535/53917/1471/30/353/28956/1476	12
		GO:0006605	protein targeting	11/116	444/18866	9.27E-05	0.008378721	0.007221215	706/92609/51079/11140/1891/51172/1020/4358/30/5372/6132	11
		GO:0019882	antigen processing and presentation	8/116	232/18866	9.41E-05	0.008378721	0.007221215	1535/29108/6396/5709/8673/1211/5714/5694	8
		GO:0002479	antigen processing and presentation of exogenous peptide antigen via MHC class I, TAP-dependent	5/116	75/18866	9.87E-05	0.008417303	0.007254467	1535/5709/8673/5714/5694	5
		GO:0002478	antigen processing and presentation of exogenous peptide antigen	7/116	177/18866	0.000112179	0.009185207	0.007916287	1535/6396/5709/8673/1211/5714/5694	7
		GO:0016236	macroautophagy	9/116	310/18866	0.000127301	0.01002253	0.008637935	389541/11140/8673/23557/1020/27243/84313/11267/28956	9
		GO:0042590	antigen processing and presentation of exogenous peptide antigen via MHC class I	5/116	80/18866	0.000134146	0.010170264	0.00876526	1535/5709/8673/5714/5694	5
		GO:0032008	positive regulation of TOR signaling	4/116	43/18866	0.000139156	0.010173274	0.008767854	389541/6396/55011/28956	4
		GO:0019884	antigen processing and presentation of exogenous antigen	7/116	185/18866	0.000147603	0.01041874	0.008979409	1535/6396/5709/8673/1211/5714/5694	7
		GO:0016050	vesicle organization	9/116	340/18866	0.000253496	0.01729685	0.014907321	126003/8677/2647/6396/8673/23557/27243/84313/11267	9
		GO:0007034	vacuolar transport	6/116	150/18866	0.000330525	0.021825319	0.018810189	51172/23557/27243/84313/55850/11267	6
		GO:0006120	mitochondrial electron transport, NADH to ubiquinone	4/116	55/18866	0.00036336	0.023243678	0.020032605	51079/4713/374291/4716	4
		GO:0045324	late endosome to vacuole transport	3/116	25/18866	0.000471967	0.029276279	0.025231812	27243/84313/11267	3
		GO:0010257	NADH dehydrogenase complex assembly	4/116	65/18866	0.000688071	0.040242329	0.034682921	51079/4713/374291/4716	4
		GO:0032981	mitochondrial respiratory chain complex I assembly	4/116	65/18866	0.000688071	0.040242329	0.034682921	51079/4713/374291/4716	4
		GO:0016197	endosomal transport	7/116	244/18866	0.000783517	0.043958387	0.037885613	28952/8677/2647/27243/84313/9784/11267	7
		GO:0036258	multivesicular body assembly	3/116	30/18866	0.000814693	0.043958387	0.037885613	27243/84313/11267	3
		GO:0072665	protein localization to vacuole	4/116	68/18866	0.000816033	0.043958387	0.037885613	389541/51172/84313/11267	4
		GO:0036257	multivesicular body organization	3/116	31/18866	0.000897957	0.047131244	0.040620145	27243/84313/11267	3
	CC	GO:0005743	mitochondrial inner membrane	21/120	489/19559	2.12E-12	6.28E-10	4.41E-10	7384/92609/64963/51079/10573/4713/374291/63875/1537/54998/4716/1340/1351/8402/4358/64975/64981/6182/6150/79590/30968	21
		GO:0098798	mitochondrial protein complex	15/120	265/19559	8.52E-11	1.26E-08	8.88E-09	7384/92609/64963/51079/10573/4713/374291/63875/1537/4716/64975/64981/6182/6150/79590	15
		GO:0098803	respiratory chain complex	8/120	85/19559	5.15E-08	2.62E-06	1.84E-06	7384/51079/4713/374291/1537/4716/1340/1351	8
		GO:0000315	organellar large ribosomal subunit	7/120	57/19559	5.63E-08	2.62E-06	1.84E-06	10573/63875/64975/64981/6182/6150/79590	7
		GO:0005762	mitochondrial large ribosomal subunit	7/120	57/19559	5.63E-08	2.62E-06	1.84E-06	10573/63875/64975/64981/6182/6150/79590	7
		GO:0000313	organellar ribosome	8/120	87/19559	6.19E-08	2.62E-06	1.84E-06	64963/10573/63875/64975/64981/6182/6150/79590	8
		GO:0005761	mitochondrial ribosome	8/120	87/19559	6.19E-08	2.62E-06	1.84E-06	64963/10573/63875/64975/64981/6182/6150/79590	8
		GO:0070469	respirasome	8/120	101/19559	1.99E-07	6.93E-06	4.86E-06	7384/51079/4713/374291/1537/4716/1340/1351	8
		GO:0005759	mitochondrial matrix	15/120	473/19559	2.10E-07	6.93E-06	4.86E-06	64963/23474/10573/2647/374291/63875/3420/84266/1716/64975/64981/6182/2109/6150/79590	15
		GO:0015934	large ribosomal subunit	8/120	116/19559	5.80E-07	1.72E-05	1.21E-05	10573/63875/64975/64981/6182/6150/79590/6132	8
		GO:0044391	ribosomal subunit	9/120	187/19559	2.31E-06	6.24E-05	4.38E-05	64963/10573/63875/64975/64981/6182/6150/79590/6132	9
		GO:1990204	oxidoreductase complex	7/120	110/19559	5.18E-06	0.00012819	9.00E-05	7384/1535/51079/4713/374291/1537/4716	7
		GO:0005840	ribosome	10/120	270/19559	6.51E-06	0.000148702	0.000104352	64963/10573/63875/54998/64975/64981/6182/6150/79590/6132	10
		GO:0005746	mitochondrial respirasome	6/120	89/19559	1.80E-05	0.000382797	0.000268629	7384/51079/4713/374291/1537/4716	6
		GO:0098800	inner mitochondrial membrane protein complex	7/120	138/19559	2.29E-05	0.000453348	0.000318139	7384/92609/51079/4713/374291/1537/4716	7
		GO:0070069	cytochrome complex	4/120	34/19559	5.42E-05	0.001006094	0.000706031	7384/1537/1340/1351	4
		GO:0005747	mitochondrial respiratory chain complex I	4/120	50/19559	0.000249545	0.003900775	0.002737386	51079/4713/374291/4716	4
		GO:0030964	NADH dehydrogenase complex	4/120	50/19559	0.000249545	0.003900775	0.002737386	51079/4713/374291/4716	4
		GO:0045271	respiratory chain complex I	4/120	50/19559	0.000249545	0.003900775	0.002737386	51079/4713/374291/4716	4
		GO:0036452	ESCRT complex	3/120	27/19559	0.000591602	0.008785291	0.006165117	27243/84313/11267	3
		GO:0061695	transferase complex, transferring phosphorus-containing groups	7/120	253/19559	0.000959726	0.012998418	0.009121697	5434/57804/29108/10459/1020/54623/5441	7
		GO:0101002	ficolin-1-rich granule	5/120	124/19559	0.001006612	0.012998418	0.009121697	2950/5709/9535/1471/1476	5
		GO:1904813	ficolin-1-rich granule lumen	5/120	124/19559	0.001006612	0.012998418	0.009121697	2950/5709/9535/1471/1476	5
		GO:0098843	postsynaptic endocytic zone	2/120	10/19559	0.001626631	0.020129559	0.014126006	1212/1211	2
		GO:0031902	late endosome membrane	5/120	140/19559	0.001725115	0.020494364	0.01438201	389541/8673/27243/11267/28956	5
		GO:0005652	nuclear lamina	2/120	11/19559	0.001980138	0.022619264	0.015873168	26502/3692	2
		GO:0005765	lysosomal membrane	8/120	375/19559	0.002208825	0.023429321	0.016441629	389541/2647/6520/6396/8673/23557/1211/28956	8
		GO:0098852	lytic vacuole membrane	8/120	375/19559	0.002208825	0.023429321	0.016441629	389541/2647/6520/6396/8673/23557/1211/28956	8
		GO:0000152	nuclear ubiquitin ligase complex	3/120	43/19559	0.00232416	0.023429809	0.016441972	84759/10459/25906	3
		GO:0000812	Swr1 complex	2/120	12/19559	0.002366647	0.023429809	0.016441972	10467/10524	2
		GO:0030117	membrane coat	4/120	94/19559	0.002686558	0.024334338	0.017076729	1212/6396/27243/1211	4
		GO:0048475	coated membrane	4/120	94/19559	0.002686558	0.024334338	0.017076729	1212/6396/27243/1211	4
		GO:0005736	RNA polymerase I complex	2/120	13/19559	0.002785749	0.024334338	0.017076729	5434/5441	2
		GO:0030130	clathrin coat of trans-Golgi network vesicle	2/120	13/19559	0.002785749	0.024334338	0.017076729	1212/1211	2
		GO:0005750	mitochondrial respiratory chain complex III	2/120	14/19559	0.003237035	0.025513009	0.017903866	7384/1537	2
		GO:0045275	respiratory chain complex III	2/120	14/19559	0.003237035	0.025513009	0.017903866	7384/1537	2
		GO:0070820	tertiary granule	5/120	164/19559	0.003424881	0.025513009	0.017903866	1535/8673/1471/28956/1476	5
		GO:0031201	SNARE complex	3/120	50/19559	0.003578141	0.025513009	0.017903866	8677/8673/55850	3
		GO:0005665	RNA polymerase II, core complex	2/120	15/19559	0.003720101	0.025513009	0.017903866	5434/5441	2
		GO:0012510	trans-Golgi network transport vesicle membrane	2/120	15/19559	0.003720101	0.025513009	0.017903866	1212/1211	2
		GO:0031083	BLOC-1 complex	2/120	15/19559	0.003720101	0.025513009	0.017903866	2647/23557	2
		GO:0033290	eukaryotic 48S preinitiation complex	2/120	15/19559	0.003720101	0.025513009	0.017903866	8666/8668	2
		GO:0034774	secretory granule lumen	7/120	322/19559	0.003743611	0.025513009	0.017903866	29108/2950/5709/9535/30/353/1476	7
		GO:0030672	synaptic vesicle membrane	4/120	104/19559	0.003865607	0.025513009	0.017903866	1212/8677/23557/1211	4
		GO:0099501	exocytic vesicle membrane	4/120	104/19559	0.003865607	0.025513009	0.017903866	1212/8677/23557/1211	4
		GO:0060205	cytoplasmic vesicle lumen	7/120	326/19559	0.004004139	0.025852813	0.018142325	29108/2950/5709/9535/30/353/1476	7
		GO:0031983	vesicle lumen	7/120	328/19559	0.00413946	0.026157866	0.018356397	29108/2950/5709/9535/30/353/1476	7
		GO:0030132	clathrin coat of coated pit	2/120	16/19559	0.004234547	0.02620126	0.018386849	1212/1211	2
		GO:0005852	eukaryotic translation initiation factor 3 complex	2/120	17/19559	0.004779976	0.028143949	0.01975014	8666/8668	2
		GO:0016282	eukaryotic 43S preinitiation complex	2/120	17/19559	0.004779976	0.028143949	0.01975014	8666/8668	2
		GO:0005774	vacuolar membrane	8/120	427/19559	0.004847548	0.028143949	0.01975014	389541/2647/6520/6396/8673/23557/1211/28956	8
		GO:0030120	vesicle coat	3/120	56/19559	0.00492756	0.028143949	0.01975014	1212/6396/1211	3
		GO:0005798	Golgi-associated vesicle	5/120	181/19559	0.005197033	0.028922373	0.020296402	1212/6396/55850/1211/10960	5
		GO:0005666	RNA polymerase III complex	2/120	18/19559	0.005355995	0.028922373	0.020296402	5434/5441	2
		GO:0070993	translation preinitiation complex	2/120	18/19559	0.005355995	0.028922373	0.020296402	8666/8668	2
		GO:0031082	BLOC complex	2/120	20/19559	0.006598249	0.034380348	0.02412656	2647/23557	2
		GO:0045277	respiratory chain complex IV	2/120	20/19559	0.006598249	0.034380348	0.02412656	1340/1351	2
		GO:0000502	proteasome complex	3/120	63/19559	0.006843599	0.035043948	0.024592244	5709/5714/5694	3
		GO:0005838	proteasome regulatory particle	2/120	21/19559	0.007263715	0.036564802	0.02565951	5709/5714	2
		GO:0005770	late endosome	6/120	278/19559	0.007404196	0.036650771	0.025719839	389541/8673/27243/1471/11267/28956	6
		GO:0005680	anaphase-promoting complex	2/120	22/19559	0.007958234	0.03812251	0.026752638	10459/25906	2
		GO:0042575	DNA polymerase complex	2/120	22/19559	0.007958234	0.03812251	0.026752638	57804/10459	2
		GO:1905369	endopeptidase complex	3/120	69/19559	0.008792965	0.041452551	0.029089509	5709/5714/5694	3
		GO:0030658	transport vesicle membrane	5/120	209/19559	0.009395213	0.042448207	0.029788216	1212/8677/6396/23557/1211	5
		GO:0022624	proteasome accessory complex	2/120	24/19559	0.009432935	0.042448207	0.029788216	5709/5714	2
		GO:0035327	transcriptionally active chromatin	2/120	24/19559	0.009432935	0.042448207	0.029788216	56915/54623	2
		GO:0097346	INO80-type complex	2/120	25/19559	0.010212375	0.044142276	0.030977036	10467/10524	2
		GO:0030135	coated vesicle	6/120	298/19559	0.010222238	0.044142276	0.030977036	1212/6396/8673/55850/1211/10960	6
		GO:0070821	tertiary granule membrane	3/120	73/19559	0.010255276	0.044142276	0.030977036	1535/8673/28956	3
	MF	GO:0009055	electron transfer activity	8/120	111/18352	6.65E-07	0.000201545	0.000189747	7384/1535/3420/1537/10327/1340/1351/2109	8
		GO:0003735	structural constituent of ribosome	9/120	202/18352	7.23E-06	0.001096059	0.001031898	64963/10573/63875/64975/64981/6182/6150/79590/6132	9
		GO:0016655	oxidoreductase activity, acting on NAD(P)H, quinone or similar compound as acceptor	5/120	61/18352	4.88E-05	0.004930113	0.004641517	51079/4713/374291/4716/873	5
		GO:0016651	oxidoreductase activity, acting on NAD(P)H	6/120	109/18352	8.06E-05	0.006108957	0.005751355	1535/51079/4713/374291/4716/873	6
		GO:0003954	NADH dehydrogenase activity	4/120	46/18352	0.000229466	0.009932602	0.009351173	51079/4713/374291/4716	4
		GO:0008137	NADH dehydrogenase (ubiquinone) activity	4/120	46/18352	0.000229466	0.009932602	0.009351173	51079/4713/374291/4716	4
		GO:0050136	NADH dehydrogenase (quinone) activity	4/120	46/18352	0.000229466	0.009932602	0.009351173	51079/4713/374291/4716	4
	KEGG	hsa05016	Huntington disease	15/72	306/8093	5.39E-08	5.87E-06	4.82E-06	5434/7384/1212/51079/4713/374291/1537/5709/4716/1340/1351/1211/5714/5441/5694	15
		hsa05208	Chemical carcinogenesis - reactive oxygen species	11/72	223/8093	3.74E-06	0.000156236	0.000128247	7384/1535/51079/4713/374291/1537/10327/4716/1340/1351/873	11
		hsa05020	Prion disease	12/72	273/8093	4.30E-06	0.000156236	0.000128247	7384/1535/51079/4713/374291/1537/5709/4716/1340/1351/5714/5694	12
		hsa05012	Parkinson disease	11/72	266/8093	2.00E-05	0.000490547	0.00040267	7384/51079/4713/374291/1537/5709/4716/1340/1351/5714/5694	11
		hsa00190	Oxidative phosphorylation	8/72	134/8093	2.25E-05	0.000490547	0.00040267	7384/51079/4713/374291/1537/4716/1340/1351	8
		hsa04932	Non-alcoholic fatty liver disease	8/72	155/8093	6.40E-05	0.000948246	0.000778376	7384/51079/4713/374291/1537/4716/1340/1351	8
		hsa05415	Diabetic cardiomyopathy	9/72	203/8093	7.13E-05	0.000948246	0.000778376	7384/1535/51079/4713/374291/1537/4716/1340/1351	9
		hsa03010	Ribosome	8/72	158/8093	7.33E-05	0.000948246	0.000778376	64963/10573/63875/64981/6182/6150/79590/6132	8
		hsa05014	Amyotrophic lateral sclerosis	12/72	365/8093	7.83E-05	0.000948246	0.000778376	7384/51079/4713/374291/1537/6396/5709/4716/1340/1351/5714/5694	12
		hsa05010	Alzheimer disease	12/72	384/8093	0.000127078	0.001385148	0.001137012	7384/51079/4713/374291/1537/5709/4716/1020/1340/1351/5714/5694	12
		hsa05022	Pathways of neurodegeneration - multiple diseases	12/72	476/8093	0.000903617	0.008954027	0.007349998	7384/51079/4713/374291/1537/5709/4716/1020/1340/1351/5714/5694	12
		hsa04714	Thermogenesis	8/72	232/8093	0.000994833	0.009036402	0.007417616	7384/51079/4713/374291/1537/4716/1340/1351	8
		hsa05100	Bacterial invasion of epithelial cells	4/72	77/8093	0.004779272	0.040072356	0.032893774	1212/10459/10095/1211	4
		hsa04260	Cardiac muscle contraction	4/72	87/8093	0.007355829	0.056643378	0.046496255	7384/1537/1340/1351	4
		hsa03050	Proteasome	3/72	46/8093	0.00779496	0.056643378	0.046496255	5709/5714/5694	3
		hsa04623	Cytosolic DNA-sensing pathway	3/72	63/8093	0.018319968	0.124804781	0.102447189	5434/29108/5441	3
		hsa04144	Endocytosis	6/72	252/8093	0.024210554	0.155232373	0.127423966	1212/27243/84313/10095/1211/11267	6
		hsa03020	RNA polymerase	2/72	31/8093	0.030738581	0.186139187	0.152794118	5434/5441	2
		hsa00051	Fructose and mannose metabolism	2/72	33/8093	0.034509363	0.188076026	0.154383991	7167/5372	2
		hsa04130	SNARE interactions in vesicular transport	2/72	33/8093	0.034509363	0.188076026	0.154383991	8673/55850	2
		hsa04146	Peroxisome	3/72	82/8093	0.036275395	0.188286575	0.154556821	1891/4358/30	3
		hsa05017	Spinocerebellar ataxia	4/72	143/8093	0.038160323	0.189067056	0.155197487	10524/5709/5714/5694	4
		hsa04723	Retrograde endocannabinoid signaling	4/72	148/8093	0.042436748	0.201113284	0.165085747	51079/4713/374291/4716	4
		hsa04150	mTOR signaling pathway	4/72	155/8093	0.048863498	0.221921722	0.182166551	389541/6520/6396/28956	4
		hsa04216	Ferroptosis	2/72	41/8093	0.051223921	0.223336296	0.183327717	6520/112483	2
purple	BP	GO:0036120	cellular response to platelet-derived growth factor stimulus	3/54	22/18866	3.28E-05	0.022863181	0.019979367	2534/80310/7525	3
		GO:0036119	response to platelet-derived growth factor	3/54	23/18866	3.77E-05	0.022863181	0.019979367	2534/80310/7525	3
	KEGG	hsa04650	Natural killer cell mediated cytotoxicity	5��24��	131/8093	3.42E-05	0.002973043	0.002625919	2534/3824/3823/919/356	5
		hsa04612	Antigen processing and presentation	3��24��	78/8093	0.001506768	0.065544392	0.057891599	3824/8302/3823	3
		hsa05142	Chagas disease	3��24��	102/8093	0.003245784	0.074583291	0.065875139	5521/919/356	3
		hsa04660	T cell receptor signaling pathway	3��24��	104/8093	0.003429117	0.074583291	0.065875139	2534/4775/919	3
		hsa05332	Graft-versus-host disease	2��24��	42/8093	0.006750596	0.117460374	0.103746005	3824/356	2
		hsa04520	Adherens junction	2��24��	71/8093	0.018492085	0.214605795	0.189548978	2534/7525	2
		hsa04151	PI3K-Akt signaling pathway	4��24��	354/8093	0.019108607	0.214605795	0.189548978	80310/23035/5521/356	4
		hsa05130	Pathogenic Escherichia coli infection	3��24��	197/8093	0.019733866	0.214605795	0.189548978	2534/4646/356	3
		hsa05170	Human immunodeficiency virus 1 infection	3��24��	212/8093	0.023916879	0.217487229	0.192093983	4775/919/356	3
		hsa05163	Human cytomegalovirus infection	3��24��	225/8093	0.027906196	0.217487229	0.192093983	4775/6351/356	3
		hsa05235	PD-L1 expression and PD-1 checkpoint pathway in cancer	2��24��	89/8093	0.028214583	0.217487229	0.192093983	4775/919	2
		hsa04658	Th1 and Th2 cell differentiation	2��24��	92/8093	0.029998238	0.217487229	0.192093983	4775/919	2
pink	BP	GO:0043312	neutrophil degranulation	15/100	487/18866	4.11E-08	5.05E-05	4.29E-05	2219/226/6280/4758/272/929/11025/5199/3101/23191/1508/6850/5265/2760/10970	15
		GO:0002283	neutrophil activation involved in immune response	15/100	490/18866	4.46E-08	5.05E-05	4.29E-05	2219/226/6280/4758/272/929/11025/5199/3101/23191/1508/6850/5265/2760/10970	15
		GO:0006909	phagocytosis	13/100	382/18866	1.14E-07	8.58E-05	7.29E-05	2219/4035/929/4689/8291/2621/23191/8685/55647/6850/3055/2885/4647	13
		GO:0050663	cytokine secretion	6/100	72/18866	2.24E-06	0.001271032	0.001079203	64127/929/8291/91662/2597/6850	6
		GO:0006898	receptor-mediated endocytosis	9/100	328/18866	6.18E-05	0.023697622	0.02012109	4035/23166/929/432/1175/8685/6850/8218/2885	9
		GO:0046479	glycosphingolipid catabolic process	3/100	15/18866	6.28E-05	0.023697622	0.02012109	4758/4668/2760	3
		GO:0019377	glycolipid catabolic process	3/100	17/18866	9.31E-05	0.024488432	0.020792548	4758/4668/2760	3
		GO:0016052	carbohydrate catabolic process	7/100	200/18866	9.43E-05	0.024488432	0.020792548	226/4758/5226/2597/3101/4668/2760	7
		GO:0002221	pattern recognition receptor signaling pathway	7/100	201/18866	9.73E-05	0.024488432	0.020792548	2219/6280/64127/57864/929/10695/1508	7
		GO:0043277	apoptotic cell clearance	4/100	51/18866	0.000153386	0.02695686	0.022888432	2219/4035/2621/8685	4
		GO:1902105	regulation of leukocyte differentiation	8/100	290/18866	0.000155032	0.02695686	0.022888432	537/57864/11025/11006/2242/2621/6850/3142	8
		GO:0050764	regulation of phagocytosis	5/100	97/18866	0.000165759	0.02695686	0.022888432	4035/8291/2621/6850/3055	5
		GO:0046514	ceramide catabolic process	3/100	21/18866	0.000179304	0.02695686	0.022888432	4758/4668/2760	3
		GO:0052547	regulation of peptidase activity	10/100	466/18866	0.000182597	0.02695686	0.022888432	6280/4035/91662/5973/2597/2621/6850/5265/7076/6695	10
		GO:0046364	monosaccharide biosynthetic process	5/100	100/18866	0.000191234	0.02695686	0.022888432	226/5226/2597/84649/6888	5
		GO:0032757	positive regulation of interleukin-8 production	4/100	54/18866	0.000191765	0.02695686	0.022888432	2219/64127/929/6850	4
		GO:1902107	positive regulation of leukocyte differentiation	6/100	159/18866	0.000202325	0.02695686	0.022888432	537/11006/2242/2621/6850/3142	6
		GO:0070372	regulation of ERK1 and ERK2 cascade	8/100	306/18866	0.000223442	0.028116475	0.023873033	4035/64127/537/91662/1845/2621/8685/6850	8
		GO:0050707	regulation of cytokine secretion	4/100	59/18866	0.000270439	0.032239183	0.027373527	929/91662/2597/6850	4
		GO:1903706	regulation of hemopoiesis	10/100	498/18866	0.000310519	0.033644205	0.028566498	537/57864/4778/11025/11006/2242/4005/2621/6850/3142	10
		GO:0070371	ERK1 and ERK2 cascade	8/100	325/18866	0.000335061	0.033644205	0.028566498	4035/64127/537/91662/1845/2621/8685/6850	8
		GO:0051156	glucose 6-phosphate metabolic process	3/100	26/18866	0.000343841	0.033644205	0.028566498	5226/3101/6888	3
		GO:0006735	NADH regeneration	3/100	27/18866	0.000385337	0.033644205	0.028566498	226/2597/3101	3
		GO:0061621	canonical glycolysis	3/100	27/18866	0.000385337	0.033644205	0.028566498	226/2597/3101	3
		GO:0061718	glucose catabolic process to pyruvate	3/100	27/18866	0.000385337	0.033644205	0.028566498	226/2597/3101	3
		GO:0050863	regulation of T cell activation	8/100	332/18866	0.000386203	0.033644205	0.028566498	64127/57864/11006/912/1845/6850/3142/2885	8
		GO:0061620	glycolytic process through glucose-6-phosphate	3/100	28/18866	0.000429922	0.036065662	0.0306225	226/2597/3101	3
		GO:0045785	positive regulation of cell adhesion	9/100	428/18866	0.000450166	0.036415209	0.030919292	64127/11006/8291/912/54453/5034/6850/3142/2885	9
		GO:0061615	glycolytic process through fructose-6-phosphate	3/100	29/18866	0.000477689	0.037309147	0.031678314	226/2597/3101	3
		GO:0052548	regulation of endopeptidase activity	9/100	434/18866	0.000497712	0.037577233	0.031905939	6280/91662/5973/2597/2621/6850/5265/7076/6695	9
		GO:0010466	negative regulation of peptidase activity	7/100	272/18866	0.000612895	0.043849262	0.03723137	4035/5973/2597/2621/5265/7076/6695	7
		GO:0002576	platelet degranulation	5/100	129/18866	0.000619504	0.043849262	0.03723137	226/2621/6850/5265/7076	5
		GO:0044282	small molecule catabolic process	9/100	452/18866	0.000665756	0.045695062	0.038798595	226/10295/1593/5226/5973/2597/3101/2752/3613	9
		GO:0030149	sphingolipid catabolic process	3/100	33/18866	0.000702391	0.045784265	0.038874336	4758/4668/2760	3
		GO:0007159	leukocyte cell-cell adhesion	8/100	364/18866	0.000707483	0.045784265	0.038874336	6280/64127/11006/912/1845/6850/3142/2885	8
		GO:1903708	positive regulation of hemopoiesis	6/100	204/18866	0.000761656	0.046978081	0.039887976	537/11006/2242/2621/6850/3142	6
		GO:0050715	positive regulation of cytokine secretion	3/100	34/18866	0.000767412	0.046978081	0.039887976	929/2597/6850	3
		GO:0006739	NADP metabolic process	3/100	35/18866	0.000836142	0.049838472	0.042316667	9540/5226/6888	3
	CC	GO:0030139	endocytic vesicle	13/100	313/19559	7.19E-09	1.70E-06	1.32E-06	4035/23166/64127/4689/9114/8291/30844/1175/7855/8685/55647/6850/8218	13
		GO:0034774	secretory granule lumen	12/100	322/19559	9.30E-08	6.73E-06	5.20E-06	2219/226/6280/4758/272/5199/2621/3101/23191/5265/7076/2760	12
		GO:0060205	cytoplasmic vesicle lumen	12/100	326/19559	1.06E-07	6.73E-06	5.20E-06	2219/226/6280/4758/272/5199/2621/3101/23191/5265/7076/2760	12
		GO:0031983	vesicle lumen	12/100	328/19559	1.14E-07	6.73E-06	5.20E-06	2219/226/6280/4758/272/5199/2621/3101/23191/5265/7076/2760	12
		GO:0009898	cytoplasmic side of plasma membrane	7/100	164/19559	2.13E-05	0.000842696	0.000651251	2769/2035/246329/2242/6850/3055/2760	7
		GO:0030666	endocytic vesicle membrane	7/100	164/19559	2.13E-05	0.000842696	0.000651251	4035/23166/9114/1175/7855/8685/55647	7
		GO:0101002	ficolin-1-rich granule	6/100	124/19559	4.21E-05	0.001248404	0.00096479	2219/226/272/3101/1508/5265	6
		GO:1904813	ficolin-1-rich granule lumen	6/100	124/19559	4.21E-05	0.001248404	0.00096479	2219/226/272/3101/1508/5265	6
		GO:0098562	cytoplasmic side of membrane	7/100	188/19559	5.11E-05	0.001345175	0.001039576	2769/2035/246329/2242/6850/3055/2760	7
		GO:0031234	extrinsic component of cytoplasmic side of plasma membrane	5/100	99/19559	0.000154458	0.003660662	0.002829026	2769/246329/2242/6850/3055	5
		GO:0019897	extrinsic component of plasma membrane	6/100	172/19559	0.000255203	0.005498472	0.004249319	2219/2769/246329/2242/6850/3055	6
		GO:0031093	platelet alpha granule lumen	4/100	67/19559	0.000385152	0.007606754	0.005878638	226/2621/5265/7076	4
		GO:0043679	axon terminus	5/100	130/19559	0.0005457	0.009948529	0.007688403	645/9114/23191/2752/5025	5
		GO:0005765	lysosomal membrane	8/100	375/19559	0.000680159	0.010746518	0.008305104	4758/4035/9114/912/1175/5025/4647/10970	8
		GO:0098852	lytic vacuole membrane	8/100	375/19559	0.000680159	0.010746518	0.008305104	4758/4035/9114/912/1175/5025/4647/10970	8
		GO:0045335	phagocytic vesicle	5/100	140/19559	0.000763629	0.011311261	0.008741547	64127/4689/9114/55647/6850	5
		GO:0044306	neuron projection terminus	5/100	149/19559	0.001010204	0.013549173	0.010471046	645/9114/23191/2752/5025	5
		GO:0005788	endoplasmic reticulum lumen	7/100	308/19559	0.001029051	0.013549173	0.010471046	5199/2621/10695/5034/5265/7076/10970	7
		GO:0031209	SCAR complex	2/100	10/19559	0.001133877	0.014143628	0.010930452	23191/10011	2
		GO:0031091	platelet alpha granule	4/100	91/19559	0.001223075	0.014493443	0.011200796	226/2621/5265/7076	4
		GO:0005811	lipid droplet	4/100	93/19559	0.001325782	0.014962395	0.01156321	10226/2597/84649/10970	4
		GO:0043202	lysosomal lumen	4/100	96/19559	0.001490925	0.015426593	0.011921951	4758/6948/1508/2760	4
		GO:0005774	vacuolar membrane	8/100	427/19559	0.001562187	0.015426593	0.011921951	4758/4035/9114/912/1175/5025/4647/10970	8
		GO:0062023	collagen-containing extracellular matrix	8/100	427/19559	0.001562187	0.015426593	0.011921951	2219/6280/84034/5199/7045/1508/5265/7076	8
		GO:0042470	melanosome	4/100	105/19559	0.002071675	0.018884116	0.014593987	822/5034/1508/4647	4
		GO:0048770	pigment granule	4/100	105/19559	0.002071675	0.018884116	0.014593987	822/5034/1508/4647	4
		GO:1904724	tertiary granule lumen	3/100	55/19559	0.002805802	0.024628707	0.019033511	226/5199/23191	3
		GO:0043195	terminal bouton	3/100	56/19559	0.002953716	0.025001092	0.019321297	645/23191/5025	3
		GO:0045334	clathrin-coated endocytic vesicle	3/100	59/19559	0.003425939	0.02799819	0.021637509	1175/7855/8218	3
		GO:0035580	specific granule lumen	3/100	62/19559	0.003941861	0.031140703	0.0240661	4758/5199/23191	3
		GO:0036019	endolysosome	2/100	20/19559	0.004630674	0.035402252	0.027359502	1175/1508	2
		GO:0019898	extrinsic component of membrane	6/100	306/19559	0.004870005	0.036068474	0.02787437	2219/2769/246329/2242/6850/3055	6
		GO:0150034	distal axon	6/100	309/19559	0.005103528	0.036652612	0.028325803	645/4035/9114/23191/2752/5025	6
		GO:0005905	clathrin-coated pit	3/100	71/19559	0.005763217	0.040173016	0.031046435	4035/1175/8218	3
	MF	GO:0038187	pattern recognition receptor activity	4/100	23/18352	6.79E-06	0.002259974	0.002028869	2219/64127/929/8685	4
		GO:0038024	cargo receptor activity	5/100	73/18352	4.86E-05	0.008099456	0.007271204	433/4035/23166/432/8685	5
		GO:0061134	peptidase regulator activity	7/100	229/18352	0.000257255	0.028555328	0.025635256	91662/5973/2597/2621/5265/7076/6695	7
		GO:0004866	endopeptidase inhibitor activity	6/100	183/18352	0.000497105	0.035522726	0.031890167	5973/2597/2621/5265/7076/6695	6
		GO:0030414	peptidase inhibitor activity	6/100	189/18352	0.000589258	0.035522726	0.031890167	5973/2597/2621/5265/7076/6695	6
		GO:0061135	endopeptidase regulator activity	6/100	192/18352	0.000640049	0.035522726	0.031890167	5973/2597/2621/5265/7076/6695	6
	KEGG	hsa04142	Lysosome	7/64	128/8093	6.17E-05	0.00956477	0.008898971	4758/537/9114/1508/8218/4668/2760	7
		hsa01200	Carbon metabolism	6/64	115/8093	0.000276831	0.021454423	0.019960991	226/55902/5226/2597/3101/6888	6
		hsa04066	HIF-1 signaling pathway	5/64	109/8093	0.001639273	0.058201087	0.054149738	226/4055/2597/3101/7076	5
		hsa00030	Pentose phosphate pathway	3/64	30/8093	0.001644442	0.058201087	0.054149738	226/5226/6888	3
		hsa00010	Glycolysis / Gluconeogenesis	4/64	67/8093	0.001877454	0.058201087	0.054149738	226/55902/2597/3101	4
		hsa01230	Biosynthesis of amino acids	4/64	75/8093	0.002840198	0.0634923	0.059072633	226/2597/2752/6888	4
		hsa05152	Tuberculosis	6/64	180/8093	0.002867394	0.0634923	0.059072633	64127/537/929/9114/3588/6850	6
		hsa04380	Osteoclast differentiation	5/64	128/8093	0.003309897	0.064129263	0.059665256	4689/11025/11006/6850/2885	5
		hsa04662	B cell receptor signaling pathway	4/64	82/8093	0.003922295	0.067550641	0.062848474	11025/11006/6850/2885	4
		hsa00603	Glycosphingolipid biosynthesis - globo and isoglobo series	2/64	15/8093	0.006049571	0.093768354	0.087241186	26301/4668	2
		hsa04145	Phagosome	5/64	152/8093	0.006849704	0.096518558	0.089799948	537/929/4689/9114/8685	5
magent	BP	GO:0045580	regulation of T cell differentiation	6/81	150/18866	4.54E-05	0.036348009	0.033451409	7535/939/6932/84433/4773/1840	6
		GO:0031061	negative regulation of histone methylation	3/81	21/18866	9.59E-05	0.036348009	0.033451409	5079/4302/1786	3
		GO:0030217	T cell differentiation	7/81	253/18866	0.000107276	0.036348009	0.033451409	7535/939/1236/6932/84433/4773/1840	7
		GO:0045061	thymic T cell selection	3/81	22/18866	0.000110703	0.036348009	0.033451409	7535/1236/84433	3
		GO:0045619	regulation of lymphocyte differentiation	6/81	181/18866	0.000128347	0.036348009	0.033451409	7535/939/6932/84433/4773/1840	6
		GO:0030098	lymphocyte differentiation	8/81	368/18866	0.000180772	0.042662104	0.039262329	55846/7535/939/1236/6932/84433/4773/1840	8
		GO:0050854	regulation of antigen receptor-mediated signaling pathway	4/81	69/18866	0.000220506	0.044605152	0.041050534	5079/1236/84433/933	4
	KEGG	hsa04060	Cytokine-cytokine receptor interaction	9/44	295/8093	2.32E-05	0.002871054	0.00268095	50615/8718/3603/8797/4050/939/1236/643/10220	9
		hsa04064	NF-kappa B signaling pathway	4/44	104/8093	0.002354319	0.083734221	0.07818985	7535/4050/5335/84433	4
		hsa04660	T cell receptor signaling pathway	4/44	104/8093	0.002354319	0.083734221	0.07818985	7535/5335/84433/4773	4
		hsa04659	Th17 cell differentiation	4/44	108/8093	0.002701104	0.083734221	0.07818985	50615/7535/5335/4773	4
		hsa04650	Natural killer cell mediated cytotoxicity	4/44	131/8093	0.005395116	0.133798874	0.124939525	7535/8797/5335/4773	4
		hsa04662	B cell receptor signaling pathway	3/44	82/8093	0.009849627	0.20355896	0.190080523	84433/4773/933	3
		hsa05235	PD-L1 expression and PD-1 checkpoint pathway in cancer	3/44	89/8093	0.012302863	0.208511203	0.194704859	7535/5335/4773	3
		hsa04658	Th1 and Th2 cell differentiation	3/44	92/8093	0.013452336	0.208511203	0.194704859	7535/5335/4773	3
greenyellow	BP	GO:0140053	mitochondrial gene expression	5/48	165/18866	6.08E-05	0.042775273	0.036892352	84769/51073/65993/51253/400916	5
	CC	GO:0098798	mitochondrial protein complex	6/50	265/19559	5.63E-05	0.00338111	0.002423192	10245/84769/51073/65993/51253/400916	6
		GO:0000313	organellar ribosome	4/50	87/19559	7.19E-05	0.00338111	0.002423192	84769/51073/65993/51253	4
		GO:0005761	mitochondrial ribosome	4/50	87/19559	7.19E-05	0.00338111	0.002423192	84769/51073/65993/51253	4
		GO:0005743	mitochondrial inner membrane	7/50	489/19559	0.00023043	0.008122641	0.005821378	10245/84769/6576/51073/65993/51253/400916	7
		GO:0000315	organellar large ribosomal subunit	3/50	57/19559	0.000417338	0.009807452	0.007028857	84769/51073/51253	3
		GO:0005762	mitochondrial large ribosomal subunit	3/50	57/19559	0.000417338	0.009807452	0.007028857	84769/51073/51253	3
		GO:0044391	ribosomal subunit	4/50	187/19559	0.001321931	0.026627467	0.019083515	84769/51073/65993/51253	4
green	CC	GO:0005635	nuclear envelope	14/122	473/19559	1.52E-06	0.000487594	0.000460328	23511/23225/11322/203068/8086/25/199953/79073/2475/9112/221496/10227/25777/80764	14
		GO:0031965	nuclear membrane	10/122	301/19559	1.94E-05	0.00309842	0.002925153	23225/11322/8086/25/199953/79073/221496/10227/25777/80764	10
		GO:0005639	integral component of nuclear inner membrane	3/122	15/19559	0.000101991	0.008159256	0.007702982	199953/221496/25777	3
		GO:0031229	intrinsic component of nuclear inner membrane	3/122	15/19559	0.000101991	0.008159256	0.007702982	199953/221496/25777	3
		GO:0005637	nuclear inner membrane	4/122	60/19559	0.000536486	0.034335078	0.032415025	199953/221496/10227/25777	4
		GO:0035770	ribonucleoprotein granule	7/122	243/19559	0.000836144	0.044594367	0.042100603	11273/8189/22907/27350/203068/9600/23644	7
brown	BP	GO:0043312	neutrophil degranulation	45/375	487/18866	7.09E-18	1.75E-14	1.58E-14	5315/3614/6813/8694/140885/55004/84106/10288/4125/5476/7077/27180/5777/80301/5768/124583/9545/823/5223/126014/5724/150372/221/1509/54472/7226/2588/10043/2268/23406/5878/2896/11240/79930/6556/3689/161/5580/23385/81619/10312/1774/2207/64386/53831	45
		GO:0002283	neutrophil activation involved in immune response	45/375	490/18866	8.99E-18	1.75E-14	1.58E-14	5315/3614/6813/8694/140885/55004/84106/10288/4125/5476/7077/27180/5777/80301/5768/124583/9545/823/5223/126014/5724/150372/221/1509/54472/7226/2588/10043/2268/23406/5878/2896/11240/79930/6556/3689/161/5580/23385/81619/10312/1774/2207/64386/53831	45
		GO:0043300	regulation of leukocyte degranulation	8/375	47/18866	3.61E-06	0.004677263	0.00422878	6813/84106/5724/2268/3689/2207/9846/56848	8
		GO:0043302	positive regulation of leukocyte degranulation	6/375	25/18866	7.62E-06	0.006191905	0.005598189	5724/2268/3689/2207/9846/56848	6
		GO:0032635	interleukin-6 production	14/375	170/18866	7.97E-06	0.006191905	0.005598189	79671/140885/10288/23765/5777/3570/409/400709/4615/6774/113277/2207/56848/114609	14
		GO:0032418	lysosome localization	9/375	75/18866	1.74E-05	0.01010088	0.009132347	6813/7942/54849/55004/2268/9842/2207/9846/56848	9
		GO:0002886	regulation of myeloid leukocyte mediated immunity	8/375	58/18866	1.82E-05	0.01010088	0.009132347	6813/84106/5724/2268/3689/2207/9846/56848	8
		GO:0002703	regulation of leukocyte mediated immunity	15/375	211/18866	2.23E-05	0.01082283	0.009785073	6813/84106/5777/409/10859/5724/7454/6778/2268/8741/11035/3689/2207/9846/56848	15
		GO:0030316	osteoclast differentiation	10/375	98/18866	2.53E-05	0.010918723	0.009871771	7030/22904/56975/126014/10859/9935/10312/2207/9846/1051	10
		GO:0043112	receptor metabolic process	14/375	198/18866	4.42E-05	0.017177673	0.015530576	1173/55004/823/409/10859/116985/5045/1742/10211/93343/338692/3689/161/2207	14
		GO:0002888	positive regulation of myeloid leukocyte mediated immunity	6/375	34/18866	4.98E-05	0.017571575	0.015886707	5724/2268/3689/2207/9846/56848	6
		GO:0008360	regulation of cell shape	12/375	156/18866	6.88E-05	0.022271688	0.020136146	161176/116985/23654/23129/89846/5362/2268/3689/11151/51177/9344/221472	12
		GO:0032675	regulation of interleukin-6 production	12/375	159/18866	8.27E-05	0.02401501	0.021712308	79671/140885/10288/23765/5777/3570/409/400709/4615/6774/2207/114609	12
		GO:1902563	regulation of neutrophil activation	4/375	13/18866	9.53E-05	0.02401501	0.021712308	84106/5724/2896/3689	4
		GO:0006066	alcohol metabolic process	20/375	385/18866	9.63E-05	0.02401501	0.021712308	8694/5447/5331/37/5106/7421/5724/2584/2539/221/6256/949/1050/3705/6799/57104/8578/6817/5330/56848	20
		GO:1903305	regulation of regulated secretory pathway	12/375	162/18866	9.89E-05	0.02401501	0.021712308	6813/84106/9545/5724/2771/2268/8775/23621/3689/2207/9846/56848	12
		GO:0046339	diacylglycerol metabolic process	5/375	25/18866	0.000115647	0.025089773	0.022684016	8694/23659/9489/747/57104	5
		GO:1903307	positive regulation of regulated secretory pathway	7/375	56/18866	0.000116276	0.025089773	0.022684016	9545/5724/2268/3689/2207/9846/56848	7
		GO:0030099	myeloid cell differentiation	21/375	431/18866	0.000158437	0.032387888	0.029282345	7030/22904/56975/5777/126014/10859/6688/1441/2539/211/115727/6774/9935/2034/1050/10312/22985/2207/9846/114609/1051	21
		GO:0033008	positive regulation of mast cell activation involved in immune response	4/375	16/18866	0.000231354	0.042789404	0.038686501	2268/2207/9846/56848	4
		GO:0043306	positive regulation of mast cell degranulation	4/375	16/18866	0.000231354	0.042789404	0.038686501	2268/2207/9846/56848	4
		GO:0002822	regulation of adaptive immune response based on somatic recombination of immune receptors built from immunoglobulin superfamily domains	11/375	153/18866	0.000248724	0.043911141	0.039700679	5777/84695/10859/7454/6778/51043/6556/8741/11035/5585/2207	11
	CC	GO:0005774	vacuolar membrane	36/378	427/19559	1.24E-13	4.92E-11	4.10E-11	1173/7942/55004/4125/5476/284417/9545/219931/2783/162/53/53373/150372/1509/7226/89849/10043/7056/206358/55315/8775/949/9842/533/5878/215/2896/10211/84283/51296/57192/161/23385/8408/10312/56848	36
		GO:0070820	tertiary granule	20/378	164/19559	6.17E-11	1.22E-08	1.02E-08	6813/140885/55004/10288/7077/5777/5768/124583/126014/5724/1509/7226/79930/6556/3689/161/81619/10312/2207/53831	20
		GO:0005765	lysosomal membrane	29/378	375/19559	2.60E-10	2.36E-08	1.96E-08	1173/7942/55004/5476/9545/219931/2783/162/53/53373/150372/1509/7226/10043/206358/55315/949/9842/5878/215/2896/10211/84283/51296/57192/161/23385/10312/56848	29
		GO:0098852	lytic vacuole membrane	29/378	375/19559	2.60E-10	2.36E-08	1.96E-08	1173/7942/55004/5476/9545/219931/2783/162/53/53373/150372/1509/7226/10043/206358/55315/949/9842/5878/215/2896/10211/84283/51296/57192/161/23385/10312/56848	29
		GO:0042581	specific granule	19/378	160/19559	2.97E-10	2.36E-08	1.96E-08	6813/8694/55004/7077/5777/5768/124583/126014/221/1509/54472/7226/10043/311/3689/81619/1774/64386/53831	19
		GO:0030667	secretory granule membrane	24/378	306/19559	7.21E-09	4.77E-07	3.97E-07	6813/8694/140885/55004/10288/27180/9545/5724/150372/221/2319/7226/10043/5878/79930/6556/3689/161/23385/81619/10312/2207/64386/53831	24
		GO:0030139	endocytic vesicle	23/378	313/19559	5.00E-08	2.52E-06	2.10E-06	6813/1173/2535/409/1742/2319/7454/11021/949/533/81622/7791/5878/311/8578/57192/6556/161/80223/11151/9170/10312/114609	23
		GO:0005766	primary lysosome	16/378	155/19559	5.72E-08	2.52E-06	2.10E-06	3614/6813/55004/4125/5476/9545/150372/54472/2588/10043/5878/2896/311/11240/5580/23385	16
		GO:0042582	azurophil granule	16/378	155/19559	5.72E-08	2.52E-06	2.10E-06	3614/6813/55004/4125/5476/9545/150372/54472/2588/10043/5878/2896/311/11240/5580/23385	16
		GO:0060205	cytoplasmic vesicle lumen	23/378	326/19559	1.05E-07	4.16E-06	3.46E-06	5315/3614/4125/5476/7077/5777/5768/124583/54863/5223/126014/1509/54472/2588/2268/23406/2896/23621/11240/54676/83706/5580/1774	23
		GO:0031983	vesicle lumen	23/378	328/19559	1.17E-07	4.22E-06	3.52E-06	5315/3614/4125/5476/7077/5777/5768/124583/54863/5223/126014/1509/54472/2588/2268/23406/2896/23621/11240/54676/83706/5580/1774	23
		GO:0101003	ficolin-1-rich granule membrane	10/378	61/19559	2.42E-07	8.01E-06	6.67E-06	140885/55004/10288/7226/79930/6556/3689/161/10312/2207	10
		GO:0034774	secretory granule lumen	22/378	322/19559	3.46E-07	1.06E-05	8.79E-06	5315/3614/4125/5476/7077/5777/5768/124583/54863/5223/126014/1509/54472/2588/2268/23406/2896/11240/54676/83706/5580/1774	22
		GO:0070821	tertiary granule membrane	9/378	73/19559	1.12E-05	0.000316313	0.00026335	140885/10288/5724/7226/6556/3689/81619/2207/53831	9
		GO:0035580	specific granule lumen	8/378	62/19559	2.46E-05	0.000650423	0.000541516	7077/5777/5768/124583/126014/1509/54472/1774	8
		GO:0035579	specific granule membrane	9/378	91/19559	6.64E-05	0.001646944	0.00137118	8694/55004/221/7226/10043/3689/81619/64386/53831	9
		GO:0030666	endocytic vesicle membrane	12/378	164/19559	8.56E-05	0.001962582	0.001633967	1173/2535/1742/949/533/8578/57192/6556/161/80223/11151/10312	12
		GO:0045335	phagocytic vesicle	11/378	140/19559	8.90E-05	0.001962582	0.001633967	6813/7454/533/81622/7791/311/57192/6556/80223/11151/10312	11
		GO:0030027	lamellipodium	13/378	201/19559	0.000153341	0.003204026	0.002667544	11344/6548/4210/7408/23625/2319/23129/89846/10211/9578/64411/11151/221472	13
		GO:0031252	cell leading edge	20/378	421/19559	0.000219474	0.004356552	0.00362709	11344/6548/4210/7408/23625/2319/23129/89846/2268/9260/8844/10211/747/11252/9578/64411/11151/51177/114609/221472	20
		GO:0035578	azurophil granule lumen	8/378	91/19559	0.00038012	0.007170693	0.005970032	3614/4125/5476/54472/2588/2896/11240/5580	8
		GO:0098589	membrane region	17/378	343/19559	0.000397368	0.007170693	0.005970032	55004/1820/6548/5045/3784/7132/150372/1509/2319/6778/2771/949/10211/23299/23621/11252/3689	17
		GO:1904724	tertiary granule lumen	6/378	55/19559	0.000653046	0.010872174	0.009051737	7077/5777/5768/124583/126014/1509	6
		GO:0101002	ficolin-1-rich granule	9/378	124/19559	0.000688634	0.010872174	0.009051737	5315/3614/7077/80301/124583/823/5223/1509/23406	9
		GO:1904813	ficolin-1-rich granule lumen	9/378	124/19559	0.000688634	0.010872174	0.009051737	5315/3614/7077/80301/124583/823/5223/1509/23406	9
		GO:0045121	membrane raft	16/378	329/19559	0.000715898	0.010872174	0.009051737	55004/1820/6548/5045/3784/7132/150372/1509/2319/6778/2771/949/10211/23621/11252/3689	16
		GO:0098857	membrane microdomain	16/378	330/19559	0.000739417	0.010872174	0.009051737	55004/1820/6548/5045/3784/7132/150372/1509/2319/6778/2771/949/10211/23621/11252/3689	16
		GO:0035577	azurophil granule membrane	6/378	58/19559	0.000868612	0.012315679	0.010253542	55004/9545/150372/10043/5878/23385	6
		GO:0002116	semaphorin receptor complex	3/378	11/19559	0.001052854	0.014413202	0.011999856	23654/23129/5362	3
		GO:0005775	vacuolar lumen	10/378	173/19559	0.002023619	0.026779231	0.022295316	3614/4125/5476/53/1509/54472/2588/2896/11240/5580	10
		GO:0034451	centriolar satellite	7/378	95/19559	0.002452928	0.030922061	0.025744471	10460/23265/2539/64743/10211/23533/26524	7
		GO:0005905	clathrin-coated pit	6/378	71/19559	0.002492458	0.030922061	0.025744471	1173/409/11021/29924/10188/161	6
		GO:0001726	ruffle	10/378	179/19559	0.002595177	0.030988994	0.025800197	4210/89846/2268/9260/8844/11252/64411/51177/114609/221472	10
		GO:0019898	extrinsic component of membrane	14/378	306/19559	0.002653969	0.030988994	0.025800197	9810/4924/2783/1742/2771/2268/6768/11252/10188/257364/8408/23533/6449/5127	14
		GO:0005769	early endosome	16/378	377/19559	0.002886913	0.032745839	0.027262875	23307/4924/11188/3784/9777/10043/23163/26088/5878/10211/747/23621/11252/23385/11151/221472	16
		GO:0030670	phagocytic vesicle membrane	6/378	77/19559	0.003747129	0.041322511	0.034403469	533/57192/6556/80223/11151/10312	6
		GO:0042470	melanosome	7/378	105/19559	0.004291303	0.044832819	0.037326012	191/1509/11021/5878/311/10211/23385	7
		GO:0048770	pigment granule	7/378	105/19559	0.004291303	0.044832819	0.037326012	191/1509/11021/5878/311/10211/23385	7
		GO:0009898	cytoplasmic side of plasma membrane	9/378	164/19559	0.004697866	0.047821866	0.039814573	84299/2783/1742/2539/2771/2268/10188/55072/5127	9
	MF	GO:0005543	phospholipid binding	24/381	454/18352	2.96E-05	0.011967449	0.010650457	11344/55803/23659/221184/11188/6548/5338/5724/116985/3784/6464/53373/11021/949/64342/29924/311/11252/257364/64411/9846/114609/221472/57649	24
		GO:0035091	phosphatidylinositol binding	17/381	262/18352	3.63E-05	0.011967449	0.010650457	11344/55803/11188/6548/5338/116985/3784/53373/11021/949/64342/257364/64411/9846/114609/221472/57649	17
		GO:0035325	Toll-like receptor binding	4/381	12/18352	7.93E-05	0.017451149	0.015530688	4615/54472/81622/114609	4
		GO:0031267	small GTPase binding	21/381	428/18352	0.000258885	0.038638099	0.03438606	55357/5863/9853/55160/9826/7454/115727/80851/89846/23061/23163/26088/23299/26000/9578/7126/5585/8408/80223/56848/221472	21
		GO:0060090	molecular adaptor activity	17/381	316/18352	0.000348888	0.038638099	0.03438606	1173/55004/55803/6548/409/6464/8775/8844/92714/1981/23299/10603/161/8676/9846/114609/6449	17
		GO:0015278	calcium-release channel activity	4/381	17/18352	0.000351255	0.038638099	0.03438606	219931/53373/7226/57192	4
	KEGG	hsa04142	Lysosome	14/211	128/8093	5.50E-06	0.001463329	0.001401367	84572/4125/5476/23659/162/53/1509/2588/23163/533/26088/57192/6556/10312	14
		hsa04928	Parathyroid hormone synthesis, secretion and action	12/211	106/8093	1.84E-05	0.002447417	0.002343787	5331/9826/409/7421/5338/2771/9935/6256/196883/5330/3727/64386	12
		hsa05152	Tuberculosis	15/211	180/8093	6.75E-05	0.005982321	0.005729013	7421/4615/7132/1509/533/8844/5878/4046/3689/11151/10312/2207/56848/114609/1051	15
		hsa04062	Chemokine signaling pathway	15/211	192/8093	0.000140081	0.009315368	0.00892093	5331/2783/409/6464/7454/6774/2771/2268/8517/196883/5330/2931/5580/23533/58191	15
		hsa04072	Phospholipase D signaling pathway	12/211	148/8093	0.000467128	0.024851215	0.023798948	5331/27128/5338/6464/56894/196883/5330/23533/9170/2207/9846/56848	12
		hsa04144	Endocytosis	16/211	252/8093	0.000876162	0.03848214	0.036852702	1173/27128/409/5338/377/116985/23096/11021/5878/29924/55048/93343/161/116983/64411/80223	16
		hsa04621	NOD-like receptor signaling pathway	13/211	184/8093	0.001012688	0.03848214	0.036852702	79671/5331/4210/4615/7226/25828/7297/8517/11035/5330/5580/5585/55072	13
		hsa04380	Osteoclast differentiation	10/211	128/8093	0.001826962	0.060746502	0.058174331	140885/10288/126014/10859/6688/7132/7297/8517/3727/9846	10
		hsa04971	Gastric acid secretion	7/211	76/8093	0.003531983	0.101297104	0.097007911	5331/6548/3784/3274/2771/196883/5330	7
		hsa04071	Sphingolipid signaling pathway	9/211	119/8093	0.003808162	0.101297104	0.097007911	5331/5338/7132/1509/2771/5330/2207/9846/56848	9
blue	BP	GO:0010498	proteasomal protein catabolic process	34/416	483/18866	2.79E-09	1.08E-05	9.83E-06	51377/197131/23198/23304/84937/2332/83737/23376/79982/23291/54431/29882/8065/7844/8453/7326/29761/8697/26235/9147/79718/6500/54620/55294/25898/4534/11101/9575/11253/10210/57531/5718/329/8450	34
		GO:0043161	proteasome-mediated ubiquitin-dependent protein catabolic process	31/416	424/18866	5.91E-09	1.14E-05	1.04E-05	51377/197131/23198/23304/84937/83737/23376/79982/23291/54431/29882/8065/7844/8453/7326/8697/26235/9147/79718/6500/54620/55294/25898/4534/9575/11253/10210/57531/5718/329/8450	31
		GO:0007059	chromosome segregation	26/416	334/18866	2.93E-08	3.77E-05	3.44E-05	10274/23047/284086/546/23137/7155/114799/23369/8658/5885/7405/10735/8379/8697/324/23244/55294/56916/10096/57132/9113/8239/9400/25836/6732/29781	26
		GO:0007062	sister chromatid cohesion	11/416	63/18866	1.15E-07	0.000111407	0.000101654	10274/23047/546/23137/114799/8658/5885/10735/23244/55294/25836	11
		GO:0000819	sister chromatid segregation	18/416	196/18866	3.69E-07	0.000267821	0.000244377	10274/23047/546/23137/7155/114799/8658/5885/10735/8379/8697/324/23244/55294/57132/9113/25836/29781	18
		GO:0018209	peptidyl-serine modification	24/416	333/18866	4.16E-07	0.000267821	0.000244377	253260/581/1456/10142/4690/7046/5562/6197/2591/8658/5599/5586/23515/5290/5591/673/22876/6093/127933/9113/2589/5594/79893/6789	24
		GO:0070646	protein modification by small protein removal	22/416	300/18866	9.49E-07	0.000523554	0.000477724	57337/51377/23198/9736/7046/26054/83737/57599/4087/84640/29761/324/57695/23032/9318/10600/8239/283899/80124/5718/329/84196	22
		GO:0007064	mitotic sister chromatid cohesion	7/416	26/18866	1.10E-06	0.000532382	0.000485778	23047/546/23137/8658/5885/23244/25836	7
		GO:0018105	peptidyl-serine phosphorylation	22/416	310/18866	1.64E-06	0.00070257	0.000641069	253260/581/1456/10142/4690/7046/5562/6197/8658/5599/5586/23515/5290/5591/673/22876/6093/127933/9113/5594/79893/6789	22
		GO:0016569	covalent chromatin modification	27/416	481/18866	9.59E-06	0.003689802	0.003366806	51773/9474/51742/29072/3299/23304/26122/546/5562/2332/23376/79577/5599/57708/6018/79718/6500/5926/56916/1105/9575/10600/25836/151050/5927/8450/10765	27
		GO:0098813	nuclear chromosome segregation	19/416	272/18866	1.05E-05	0.003689802	0.003366806	10274/23047/546/23137/7155/114799/8658/5885/10735/8379/8697/324/23244/55294/10096/57132/9113/25836/29781	19
		GO:0032206	positive regulation of telomere maintenance	8/416	51/18866	1.45E-05	0.004665488	0.004257083	546/140609/8658/5609/4683/80351/5594/3181	8
		GO:0016570	histone modification	26/416	468/18866	1.68E-05	0.004725088	0.004311466	51773/9474/51742/29072/3299/23304/26122/546/5562/2332/23376/79577/5599/57708/6018/79718/6500/5926/56916/9575/10600/25836/151050/5927/8450/10765	26
		GO:1904353	regulation of telomere capping	6/416	26/18866	1.76E-05	0.004725088	0.004311466	140609/8658/5609/4683/80351/5594	6
		GO:0016579	protein deubiquitination	19/416	283/18866	1.84E-05	0.004725088	0.004311466	51377/23198/9736/7046/83737/57599/4087/84640/29761/324/57695/23032/10600/8239/283899/80124/5718/329/84196	19
		GO:0000209	protein polyubiquitination	21/416	340/18866	2.36E-05	0.005697437	0.005198697	23198/23304/84937/83737/23291/29882/8658/7326/257218/8697/26235/6500/54620/55294/9520/80351/10210/57531/5718/329/26190	21
		GO:1904355	positive regulation of telomere capping	5/416	17/18866	2.53E-05	0.005744625	0.005241755	140609/8658/5609/80351/5594	5
		GO:0008380	RNA splicing	26/416	487/18866	3.31E-05	0.00709636	0.006475163	83989/6637/284695/9406/2332/9716/58155/6651/9967/54407/8899/91746/220988/83707/11157/154007/58517/51163/23451/5431/55660/6732/10914/3181/9589/58506	26
		GO:0046486	glycerolipid metabolic process	24/416	434/18866	3.81E-05	0.007611937	0.006945607	11313/23167/5289/55500/5290/10554/81490/285172/22876/22908/79718/5296/55294/8895/8733/4534/2784/23399/5286/26090/255043/79575/200576/114882	24
		GO:0051054	positive regulation of DNA metabolic process	15/416	200/18866	3.94E-05	0.007611937	0.006945607	581/23347/5788/546/140609/10728/8658/5609/5591/4683/8239/80351/5594/3181/2187	15
		GO:0033044	regulation of chromosome organization	21/416	356/18866	4.62E-05	0.008500978	0.007756824	9474/546/23137/26054/54464/2332/140609/8658/5599/5609/57708/5885/8379/8697/324/4683/80351/5594/25836/3181/5927	21
		GO:2001252	positive regulation of chromosome organization	14/416	182/18866	5.39E-05	0.009460661	0.008632498	546/23137/2332/140609/8658/5609/57708/5885/8697/4683/80351/5594/25836/3181	14
		GO:0000723	telomere maintenance	13/416	161/18866	6.03E-05	0.009822736	0.008962878	546/23137/54464/140609/10728/8658/5609/5591/4683/80351/5594/9894/3181	13
		GO:0016236	macroautophagy	19/416	310/18866	6.37E-05	0.009822736	0.008962878	9474/5562/23376/5289/54832/5599/57724/7405/5290/201475/57231/22878/4534/51028/9821/9559/200576/58533/153129	19
		GO:0032204	regulation of telomere maintenance	9/416	80/18866	6.57E-05	0.009822736	0.008962878	546/54464/140609/8658/5609/4683/80351/5594/3181	9
		GO:0051052	regulation of DNA metabolic process	21/416	365/18866	6.62E-05	0.009822736	0.008962878	581/23347/5788/29072/546/54464/140609/10728/8658/5609/5290/6018/5591/56916/4683/8239/9400/80351/5594/3181/2187	21
		GO:0010833	telomere maintenance via telomere lengthening	9/416	81/18866	7.25E-05	0.010367858	0.009460282	54464/140609/10728/8658/5609/80351/5594/9894/3181	9
		GO:0016482	cytosolic transport	13/416	165/18866	7.76E-05	0.010695636	0.009759367	2060/164/5289/54832/23041/9043/79735/9559/25963/5594/200576/58533/8675	13
		GO:0038093	Fc receptor signaling pathway	16/416	241/18866	9.50E-05	0.011724454	0.010698125	23198/4690/5788/5532/23291/10006/5599/5609/10451/5290/5296/6500/10096/5594/5718/5530	16
		GO:0010506	regulation of autophagy	20/416	347/18866	9.59E-05	0.011724454	0.010698125	9474/5562/23376/54832/5599/7405/5290/201475/5296/55294/23032/6093/4534/9821/5286/10059/9559/200576/58533/153129	20
		GO:0007063	regulation of sister chromatid cohesion	5/416	22/18866	9.83E-05	0.011724454	0.010698125	546/23137/8658/5885/25836	5
		GO:0034086	maintenance of sister chromatid cohesion	4/416	12/18866	0.000100235	0.011724454	0.010698125	546/23137/8658/25836	4
		GO:0034088	maintenance of mitotic sister chromatid cohesion	4/416	12/18866	0.000100235	0.011724454	0.010698125	546/23137/8658/25836	4
		GO:0000910	cytokinesis	13/416	172/18866	0.000118291	0.013217965	0.012060898	25909/29072/57448/5289/5586/6651/7405/324/6093/10096/57132/84445/55660	13
		GO:0051973	positive regulation of telomerase activity	6/416	36/18866	0.000123276	0.013217965	0.012060898	140609/10728/8658/5609/5594/3181	6
		GO:0071108	protein K48-linked deubiquitination	6/416	36/18866	0.000123276	0.013217965	0.012060898	9736/29761/57695/23032/8239/80124	6
		GO:0035601	protein deacylation	10/416	107/18866	0.000127727	0.013324991	0.012158554	11313/5562/5599/57708/79718/56916/127018/26090/25836/5927	10
		GO:0032200	telomere organization	13/416	174/18866	0.000132865	0.013342905	0.0121749	546/23137/54464/140609/10728/8658/5609/5591/4683/80351/5594/9894/3181	13
		GO:0007004	telomere maintenance via telomerase	8/416	69/18866	0.000134812	0.013342905	0.0121749	54464/140609/10728/8658/5609/80351/5594/9894	8
		GO:1904358	positive regulation of telomere maintenance via telomere lengthening	6/416	37/18866	0.000144425	0.013937031	0.012717018	140609/8658/5609/80351/5594/3181	6
		GO:0000377	RNA splicing, via transesterification reactions with bulged adenosine as nucleophile	21/416	390/18866	0.000167043	0.01535208	0.014008197	83989/6637/2332/9716/58155/6651/9967/8899/91746/220988/11157/154007/58517/51163/23451/5431/55660/6732/10914/3181/9589	21
		GO:0000398	mRNA splicing, via spliceosome	21/416	390/18866	0.000167043	0.01535208	0.014008197	83989/6637/2332/9716/58155/6651/9967/8899/91746/220988/11157/154007/58517/51163/23451/5431/55660/6732/10914/3181/9589	21
		GO:0098732	macromolecule deacylation	10/416	111/18866	0.000173308	0.015557448	0.014195588	11313/5562/5599/57708/79718/56916/127018/26090/25836/5927	10
		GO:0043484	regulation of RNA splicing	12/416	156/18866	0.000182076	0.015565931	0.014203328	83989/284695/2332/58155/6651/9967/54407/91746/58517/6732/3181/9589	12
		GO:0033047	regulation of mitotic sister chromatid segregation	8/416	72/18866	0.000182205	0.015565931	0.014203328	546/23137/8658/5885/8379/8697/324/25836	8
		GO:0000375	RNA splicing, via transesterification reactions	21/416	393/18866	0.000185501	0.015565931	0.014203328	83989/6637/2332/9716/58155/6651/9967/8899/91746/220988/11157/154007/58517/51163/23451/5431/55660/6732/10914/3181/9589	21
		GO:0036092	phosphatidylinositol-3-phosphate biosynthetic process	4/416	14/18866	0.000195717	0.015785944	0.014404082	5289/5290/5286/200576	4
		GO:0016233	telomere capping	7/416	55/18866	0.000196302	0.015785944	0.014404082	140609/8658/5609/5591/4683/80351/5594	7
		GO:0006644	phospholipid metabolic process	23/416	455/18866	0.000208973	0.016365469	0.014932876	23167/5289/55500/10451/5290/10554/81490/285172/147011/22876/22908/5296/8895/8733/4534/2784/9453/5286/26090/255043/79575/200576/114882	23
		GO:0031146	SCF-dependent proteasomal ubiquitin-dependent protein catabolic process	9/416	93/18866	0.000211988	0.016365469	0.014932876	23198/23291/8065/8453/26235/6500/55294/5718/8450	9
		GO:0140014	mitotic nuclear division	17/416	286/18866	0.000220478	0.016687166	0.015226414	10274/23047/546/23137/8658/5885/10735/8379/8697/324/23244/23399/57132/10600/23122/25836/29781	17
		GO:0006650	glycerophospholipid metabolic process	19/416	343/18866	0.000237027	0.017594676	0.016054482	23167/5289/55500/5290/10554/81490/285172/22876/22908/5296/8895/8733/4534/5286/26090/255043/79575/200576/114882	19
		GO:0000070	mitotic sister chromatid segregation	12/416	161/18866	0.000244295	0.017603863	0.016062864	23047/546/23137/8658/5885/8379/8697/324/23244/57132/25836/29781	12
		GO:0046854	phosphatidylinositol phosphorylation	7/416	57/18866	0.000246272	0.017603863	0.016062864	23167/5289/5290/285172/5296/5286/200576	7
		GO:0060009	Sertoli cell development	4/416	15/18866	0.000262257	0.018328121	0.016723724	51742/546/5926/22862	4
		GO:0006278	RNA-dependent DNA biosynthetic process	8/416	76/18866	0.0002659	0.018328121	0.016723724	54464/140609/10728/8658/5609/80351/5594/9894	8
		GO:0045017	glycerolipid biosynthetic process	16/416	270/18866	0.000346694	0.023477848	0.021422656	5289/55500/5290/10554/81490/22876/22908/5296/55294/8895/8733/4534/23399/5286/79575/200576	16
		GO:0006310	DNA recombination	17/416	299/18866	0.000369871	0.023732477	0.021654995	23347/51377/5788/29072/23304/23137/7155/57599/51444/5885/5591/56916/4683/9400/283899/25836/2187	17
		GO:1904356	regulation of telomere maintenance via telomere lengthening	7/416	61/18866	0.000376835	0.023732477	0.021654995	54464/140609/8658/5609/80351/5594/3181	7
		GO:0033135	regulation of peptidyl-serine phosphorylation	11/416	145/18866	0.00037784	0.023732477	0.021654995	253260/581/10142/4690/5562/5290/673/22876/9113/79893/6789	11
		GO:0038095	Fc-epsilon receptor signaling pathway	12/416	169/18866	0.000381195	0.023732477	0.021654995	23198/5532/23291/5599/5609/10451/5290/5296/6500/5594/5718/5530	12
		GO:0051100	negative regulation of binding	12/416	169/18866	0.000381195	0.023732477	0.021654995	581/51773/23394/8658/5599/55294/23032/6093/9044/56998/567/5530	12
		GO:0046794	transport of virus	7/416	64/18866	0.000507084	0.031068947	0.028349249	2060/9972/2332/5903/55746/3839/200576	7
		GO:0033045	regulation of sister chromatid segregation	8/416	84/18866	0.000527665	0.031536936	0.028776271	546/23137/8658/5885/8379/8697/324/25836	8
		GO:0007030	Golgi organization	11/416	151/18866	0.000533263	0.031536936	0.028776271	10142/116068/10565/64225/22878/23122/5594/57531/80124/2804/8675	11
		GO:0051098	regulation of binding	19/416	367/18866	0.000547709	0.031536936	0.028776271	581/51773/7046/2332/4087/23394/8658/5599/5986/177/55294/23032/6093/9044/56998/567/25836/6789/5530	19
		GO:0016241	regulation of macroautophagy	12/416	176/18866	0.000549524	0.031536936	0.028776271	5562/54832/5599/7405/5290/201475/4534/9821/9559/200576/58533/153129	12
		GO:0050684	regulation of mRNA processing	11/416	152/18866	0.000563743	0.031536936	0.028776271	83989/2332/79577/6651/9967/91746/58517/6732/10914/3181/9589	11
		GO:0051028	mRNA transport	11/416	152/18866	0.000563743	0.031536936	0.028776271	25909/29072/9972/9908/2332/8658/5903/91746/55746/10128/3181	11
		GO:0051983	regulation of chromosome segregation	9/416	107/18866	0.000603235	0.031993158	0.029192557	546/23137/23369/8658/5885/8379/8697/324/25836	9
		GO:0045930	negative regulation of mitotic cell cycle	18/416	341/18866	0.000607285	0.031993158	0.029192557	581/23198/131601/546/7155/79577/8658/5885/8379/64848/5591/324/90806/6500/79027/4683/5718/3265	18
		GO:0044766	multi-organism transport	7/416	66/18866	0.000612208	0.031993158	0.029192557	2060/9972/2332/5903/55746/3839/200576	7
		GO:1902579	multi-organism localization	7/416	66/18866	0.000612208	0.031993158	0.029192557	2060/9972/2332/5903/55746/3839/200576	7
		GO:0046474	glycerophospholipid biosynthetic process	14/416	230/18866	0.000614824	0.031993158	0.029192557	5289/55500/5290/10554/81490/22876/22908/5296/8895/8733/4534/5286/79575/200576	14
		GO:0051972	regulation of telomerase activity	6/416	48/18866	0.000621629	0.031993158	0.029192557	140609/10728/8658/5609/5594/3181	6
		GO:0006368	transcription elongation from RNA polymerase II promoter	8/416	87/18866	0.00066794	0.033924344	0.030954692	902/29072/79577/26610/905/55837/9400/5431	8
		GO:0018205	peptidyl-lysine modification	20/416	405/18866	0.00071422	0.035803743	0.032669573	57337/51773/9474/9063/51742/29072/9972/26122/546/26054/5562/114799/5903/6018/5926/55746/538/9575/10210/151050	20
		GO:0031648	protein destabilization	6/416	50/18866	0.000775721	0.037902341	0.034584465	23291/79577/5591/64321/55294/5828	6
		GO:0097300	programmed necrotic cell death	6/416	50/18866	0.000775721	0.037902341	0.034584465	581/841/54822/4217/10059/329	6
		GO:2000573	positive regulation of DNA biosynthetic process	7/416	69/18866	0.000801572	0.038675871	0.035290282	140609/10728/8658/5609/80351/5594/3181	7
		GO:0032212	positive regulation of telomere maintenance via telomerase	5/416	34/18866	0.000835783	0.039828688	0.036342184	140609/8658/5609/80351/5594	5
		GO:0048608	reproductive structure development	21/416	443/18866	0.00089363	0.041618689	0.037975493	581/841/51742/29072/7046/546/57448/57599/10818/5926/9394/7812/22862/4327/5594/25836/79893/6789/329/5927/10765	21
		GO:0048024	regulation of mRNA splicing, via spliceosome	9/416	113/18866	0.00089491	0.041618689	0.037975493	83989/2332/6651/9967/91746/58517/6732/3181/9589	9
		GO:0048285	organelle fission	22/416	476/18866	0.000945668	0.043455712	0.039651707	10274/23047/23304/546/23137/7155/8658/5885/10735/8379/8697/324/4976/23244/10096/23399/57132/10600/10059/23122/25836/29781	22
		GO:0000724	double-strand break repair via homologous recombination	10/416	138/18866	0.000983832	0.044677526	0.040766567	23347/29072/23137/57599/51444/5885/4683/9400/25836/2187	10
		GO:0061458	reproductive system development	21/416	447/18866	0.001000374	0.044900529	0.040970049	581/841/51742/29072/7046/546/57448/57599/10818/5926/9394/7812/22862/4327/5594/25836/79893/6789/329/5927/10765	21
		GO:0046834	lipid phosphorylation	7/416	72/18866	0.001034444	0.044973171	0.041036332	23167/5289/5290/285172/5296/5286/200576	7
		GO:0060008	Sertoli cell differentiation	4/416	21/18866	0.001035546	0.044973171	0.041036332	51742/546/5926/22862	4
		GO:0045185	maintenance of protein location	8/416	93/18866	0.001038421	0.044973171	0.041036332	9908/54832/23515/6500/8733/4794/9113/10210	8
		GO:0008654	phospholipid biosynthetic process	15/416	271/18866	0.001056784	0.044973171	0.041036332	5289/55500/5290/10554/81490/22876/22908/5296/8895/8733/4534/9453/5286/79575/200576	15
		GO:0032210	regulation of telomere maintenance via telomerase	6/416	53/18866	0.001060248	0.044973171	0.041036332	54464/140609/8658/5609/80351/5594	6
		GO:0006354	DNA-templated transcription, elongation	9/416	116/18866	0.001078739	0.045098766	0.041150933	902/29072/284695/79577/26610/905/55837/9400/5431	9
		GO:0016197	endosomal transport	14/416	244/18866	0.001091506	0.045098766	0.041150933	84162/2060/57724/9043/22876/79735/51028/57132/10059/9559/25963/200576/58533/8675	14
		GO:0000725	recombinational repair	10/416	140/18866	0.00109826	0.045098766	0.041150933	23347/29072/23137/57599/51444/5885/4683/9400/25836/2187	10
		GO:0051304	chromosome separation	8/416	94/18866	0.001113628	0.045248458	0.041287521	7155/5885/8379/8697/324/56916/9400/29781	8
		GO:0045876	positive regulation of sister chromatid cohesion	3/416	10/18866	0.001138102	0.045761202	0.041755381	23137/5885/25836	3
		GO:0032147	activation of protein kinase activity	17/416	331/18866	0.001151411	0.045819032	0.041808149	253260/5788/7046/5562/23394/8491/5609/5290/10818/9043/673/9294/10298/4217/5594/6789/114882	17
		GO:0006661	phosphatidylinositol biosynthetic process	9/416	118/18866	0.001217441	0.047952261	0.04375464	5289/5290/22876/22908/5296/8733/4534/5286/200576	9
		GO:2000114	regulation of establishment of cell polarity	4/416	22/18866	0.001243822	0.04849649	0.044251229	253260/10565/6093/5908	4
		GO:0010822	positive regulation of mitochondrion organization	9/416	119/18866	0.001291999	0.049871145	0.04550555	581/841/5562/54832/5599/4976/55294/9520/10059	9
	CC	GO:0098687	chromosomal region	28/427	350/19559	3.82E-09	1.83E-06	1.53E-06	23347/25909/10274/23047/546/23137/2332/23291/79577/10728/8658/5525/5885/7405/10735/8379/5000/5591/324/23244/55746/4683/80351/5431/23122/259282/9894/3181	28
		GO:0000151	ubiquitin ligase complex	22/427	287/19559	3.84E-07	9.17E-05	7.67E-05	197131/23304/55975/23291/4289/29882/8065/8453/56929/54165/8697/26235/6500/80232/54620/55294/23032/25898/9443/10048/10210/8450	22
		GO:0098791	Golgi apparatus subcompartment	25/427	368/19559	6.05E-07	9.65E-05	8.07E-05	23200/10142/4124/2803/11313/54103/164/57448/286410/2591/10565/84068/25999/538/221079/126792/25843/23122/25963/2589/57531/80124/2804/78992/8675	25
		GO:0005795	Golgi stack	15/427	151/19559	1.15E-06	0.000137447	0.000115018	10142/4124/11313/2591/84068/25999/126792/25843/25963/2589/57531/80124/2804/78992/8675	15
		GO:0031984	organelle subcompartment	25/427	392/19559	1.91E-06	0.000182862	0.000153023	23200/10142/4124/2803/11313/54103/164/57448/286410/2591/10565/84068/25999/538/221079/126792/25843/23122/25963/2589/57531/80124/2804/78992/8675	25
		GO:0000775	chromosome, centromeric region	16/427	196/19559	6.74E-06	0.000536665	0.000449092	25909/10274/23047/546/2332/23291/5525/5885/7405/10735/8379/324/23244/55746/23122/259282	16
		GO:0061695	transferase complex, transferring phosphorus-containing groups	18/427	253/19559	1.23E-05	0.000840694	0.00070351	902/5211/7046/5562/5289/79577/6873/7405/5290/5296/5828/905/9821/5286/4217/9400/5431/55703	18
		GO:0034399	nuclear periphery	12/427	131/19559	3.06E-05	0.001831308	0.001532475	25909/10274/284695/9972/10565/23515/5885/10735/55660/6732/9894/3181	12
		GO:0005797	Golgi medial cisterna	4/427	10/19559	4.24E-05	0.002250794	0.001883509	4124/84068/126792/78992	4
		GO:0019005	SCF ubiquitin ligase complex	8/427	63/19559	6.54E-05	0.002874971	0.002405834	23291/8065/8453/26235/6500/54620/55294/8450	8
		GO:0000781	chromosome, telomeric region	13/427	164/19559	6.62E-05	0.002874971	0.002405834	23347/546/23137/79577/10728/8658/5000/5591/4683/80351/5431/9894/3181	13
		GO:0016607	nuclear speck	22/427	401/19559	7.82E-05	0.003113112	0.002605115	23198/9063/9774/3299/23137/5562/6651/9967/8899/91746/26235/64077/9394/26959/25898/58517/23451/143684/10210/55660/6732/9589	22
		GO:0016363	nuclear matrix	10/427	109/19559	0.000137767	0.005065596	0.004238993	25909/10274/284695/10565/23515/5885/10735/55660/6732/3181	10
		GO:0031985	Golgi cisterna	10/427	117/19559	0.000247016	0.008433842	0.007057609	4124/2591/84068/126792/25843/25963/2589/57531/78992/8675	10
		GO:0000922	spindle pole	12/427	165/19559	0.000280665	0.008943843	0.007484388	10274/140609/57448/8658/5885/10735/8379/79768/9113/80817/10210/259282	12
		GO:0035861	site of double-strand break	7/427	61/19559	0.000355333	0.010615572	0.008883324	23347/23137/23376/51444/56916/10096/4683	7
		GO:0000784	nuclear chromosome, telomeric region	10/427	124/19559	0.000394902	0.011068038	0.009261956	23347/546/79577/8658/5000/5591/4683/80351/5431/9894	10
		GO:0090734	site of DNA damage	8/427	82/19559	0.000420151	0.011068038	0.009261956	23347/23137/23376/51444/8065/56916/10096/4683	8
		GO:0097431	mitotic spindle pole	5/427	30/19559	0.000439943	0.011068038	0.009261956	10274/8658/10735/8379/79768	5
		GO:0120111	neuron projection cytoplasm	8/427	87/19559	0.000626735	0.014978957	0.012534692	2332/23291/339451/4976/388552/127933/26090/5594	8
		GO:0031461	cullin-RING ubiquitin ligase complex	11/427	162/19559	0.000884568	0.020134444	0.016848907	55975/23291/29882/8065/8453/8697/26235/6500/54620/55294/8450	11
		GO:0005802	trans-Golgi network	14/427	245/19559	0.001035644	0.022501723	0.018829894	23200/2803/54103/164/57448/286410/10565/84068/25999/538/221079/23122/78992/8675	14
		GO:0005770	late endosome	15/427	278/19559	0.001238884	0.025747244	0.021545811	57599/5289/7405/126321/57231/538/4534/51028/10479/57132/5594/200576/153129/78992/114883	15
		GO:0016592	mediator complex	5/427	41/19559	0.001900715	0.036084954	0.030196614	9774/9439/9967/10025/9443	5
		GO:0042405	nuclear inclusion body	3/427	12/19559	0.00196278	0.036084954	0.030196614	9972/5903/4683	3
		GO:0044615	nuclear pore nuclear basket	3/427	12/19559	0.00196278	0.036084954	0.030196614	9972/5903/8379	3
		GO:0005643	nuclear pore	7/427	85/19559	0.002572405	0.045541088	0.038109697	25909/9972/8658/5903/8379/55746/3839	7
		GO:0035770	ribonucleoprotein granule	13/427	243/19559	0.002756983	0.047065641	0.039385474	6637/9908/54464/2332/23369/55643/255967/64848/7812/11157/6093/127933/9575	13
	MF	GO:0019787	ubiquitin-like protein transferase activity	30/423	457/18352	2.97E-07	0.000182614	0.000166596	51592/197131/9063/23304/84937/55632/83737/23376/57448/151525/51444/23291/5903/8065/7844/8453/7326/257218/8697/147339/25898/26091/9443/10210/55148/57531/57534/329/26190/8450	30
		GO:0004197	cysteine-type endopeptidase activity	13/423	114/18352	2.27E-06	0.000696015	0.000634961	57337/841/9736/26054/1519/84640/29761/57695/23032/8733/10600/8239/84196	13
		GO:0004842	ubiquitin-protein transferase activity	27/423	435/18352	3.40E-06	0.000696015	0.000634961	51592/197131/23304/84937/55632/83737/57448/151525/51444/23291/8065/7844/8453/7326/257218/8697/147339/25898/26091/9443/10210/55148/57531/57534/329/26190/8450	27
		GO:0004674	protein serine/threonine kinase activity	26/423	435/18352	1.01E-05	0.001550955	0.001414906	1456/54822/284086/7046/5562/140609/6197/8491/23683/5599/5609/5586/5290/8899/5591/673/8895/6093/127933/10298/9113/4217/5594/9748/6732/6789	26
		GO:0008234	cysteine-type peptidase activity	13/423	139/18352	2.02E-05	0.002489874	0.002271464	57337/841/9736/26054/1519/84640/29761/57695/23032/8733/10600/8239/84196	13
		GO:0051010	microtubule plus-end binding	5/423	20/18352	7.40E-05	0.007585256	0.006919883	23291/79745/25999/324/23122	5
		GO:0004843	thiol-dependent ubiquitin-specific protease activity	10/423	115/18352	0.000329257	0.025311598	0.023091283	51377/9736/84640/29761/57695/23032/10600/8239/80124/84196	10
		GO:0101005	ubiquitinyl hydrolase activity	10/423	115/18352	0.000329257	0.025311598	0.023091283	51377/9736/84640/29761/57695/23032/10600/8239/80124/84196	10
		GO:0070063	RNA polymerase binding	8/423	79/18352	0.000465742	0.031825694	0.029033967	284695/79577/5586/64848/26610/905/9400/58506	8
		GO:0061659	ubiquitin-like protein ligase activity	17/423	301/18352	0.000655597	0.040319185	0.036782414	197131/9063/23304/84937/83737/23376/51444/23291/7844/257218/147339/25898/9443/10210/55148/57531/329	17
		GO:0008242	omega peptidase activity	10/423	128/18352	0.00076946	0.043019811	0.039246143	51377/9736/84640/29761/57695/23032/10600/8239/80124/84196	10
	KEGG	hsa04120	Ubiquitin mediated proteolysis	16/191	142/8093	1.98E-07	4.84E-05	3.30E-05	9063/83737/57448/23291/29882/8065/8453/7326/8697/6500/55294/25898/26091/55236/329/8450	16
		hsa04660	T cell receptor signaling pathway	13/191	104/8093	8.74E-07	0.000106652	7.27E-05	4690/5788/5532/5599/5609/10451/5290/5296/4794/10298/5594/3265/5530	13
		hsa05170	Human immunodeficiency virus 1 infection	18/191	212/8093	2.35E-06	0.000191049	0.000130223	581/841/5532/164/23291/8065/5599/5609/5290/5296/6500/2784/10298/567/5594/3265/8450/5530	18
		hsa04722	Neurotrophin signaling pathway	13/191	119/8093	4.09E-06	0.000249753	0.000170237	581/6197/5599/5609/5290/10818/673/5296/5908/4794/4217/5594/3265	13
		hsa05210	Colorectal cancer	10/191	86/8093	3.16E-05	0.001542494	0.001051398	581/7046/4087/5599/5290/324/673/5296/5594/3265	10
		hsa01524	Platinum drug resistance	9/191	73/8093	4.96E-05	0.002016523	0.001374507	581/841/7155/5290/5296/538/4217/5594/329	9
		hsa05166	Human T-cell leukemia virus 1 infection	16/191	222/8093	6.67E-05	0.002325604	0.001585183	581/7046/5532/4087/29882/5599/5290/5971/8379/8697/4791/5296/567/5594/3265/5530	16
		hsa04071	Sphingolipid signaling pathway	11/191	119/8093	0.000108588	0.003311925	0.002257482	581/5525/5599/5290/5296/6093/9294/4217/5594/8439/3265	11
		hsa04625	C-type lectin receptor signaling pathway	10/191	104/8093	0.000161349	0.003656708	0.002492493	841/5532/5599/5290/5971/4791/5296/5594/3265/5530	10
		hsa05417	Lipid and atherosclerosis	15/191	215/8093	0.000162809	0.003656708	0.002492493	581/841/5532/5599/5609/10451/5290/177/5296/5908/4217/5594/57534/3265/5530	15
		hsa04012	ErbB signaling pathway	9/191	85/8093	0.000164852	0.003656708	0.002492493	4690/5599/5609/5290/673/5296/10298/5594/3265	9
		hsa04110	Cell cycle	11/191	126/8093	0.000181299	0.003686419	0.002512745	902/10274/4087/29882/5885/10735/8379/5000/5591/8697/6500	11
		hsa05211	Renal cell carcinoma	8/191	69/8093	0.000202733	0.003805139	0.002593667	8453/5290/673/5296/5908/10298/5594/3265	8
		hsa05132	Salmonella infection	16/191	249/8093	0.000254544	0.004157206	0.002833643	581/841/5788/5289/10006/5599/5609/5290/6500/10096/147700/3839/5286/5594/3265/329	16
		hsa04114	Oocyte meiosis	11/191	131/8093	0.000255566	0.004157206	0.002833643	5532/6197/23291/29882/5525/8379/8697/6500/5594/9748/5530	11
		hsa04668	TNF signaling pathway	10/191	112/8093	0.000297215	0.004532534	0.003089475	841/83737/5599/5609/5290/5296/4217/10059/5594/329	10
		hsa05213	Endometrial cancer	7/191	58/8093	0.000396803	0.005384346	0.003670089	581/5290/324/673/5296/5594/3265	7
		hsa05212	Pancreatic cancer	8/191	76/8093	0.000397206	0.005384346	0.003670089	581/7046/4087/5599/5290/673/5296/5594	8
		hsa04933	AGE-RAGE signaling pathway in diabetic complications	9/191	100/8093	0.000562152	0.00721922	0.00492078	581/7046/4087/5599/5290/177/5296/5594/3265	9
		hsa04914	Progesterone-mediated oocyte maturation	9/191	102/8093	0.000650049	0.007734326	0.005271888	6197/29882/5599/5290/8379/8697/673/5296/5594	9
		hsa04662	B cell receptor signaling pathway	8/191	82/8093	0.000665659	0.007734326	0.005271888	5532/10451/5290/5296/4794/5594/3265/5530	8
		hsa04141	Protein processing in endoplasmic reticulum	12/191	171/8093	0.000702565	0.00779208	0.005311254	581/10427/54431/5599/5609/55768/7326/6745/6500/11231/11253/4217	12
		hsa04215	Apoptosis - multiple species	5/191	32/8093	0.000833213	0.008746313	0.00596168	581/841/57448/5599/329	5
		hsa04380	Osteoclast differentiation	10/191	128/8093	0.000860293	0.008746313	0.00596168	7046/5532/5599/5609/5290/5971/4791/5296/5594/5530	10
		hsa04926	Relaxin signaling pathway	10/191	129/8093	0.000913826	0.008918941	0.006079347	7046/4087/5599/5609/5290/5296/2784/5594/3265/3640	10
		hsa04720	Long-term potentiation	7/191	67/8093	0.000960076	0.009009942	0.006141376	5532/6197/673/5908/5594/3265/5530	7
		hsa04664	Fc epsilon RI signaling pathway	7/191	68/8093	0.001049264	0.009482234	0.0064633	5599/5609/10451/5290/5296/5594/3265	7
		hsa04218	Cellular senescence	11/191	156/8093	0.001123846	0.009793517	0.006675477	54822/7046/5532/4087/23291/5290/5296/4683/5594/3265/5530	11
		hsa04210	Apoptosis	10/191	136/8093	0.001370266	0.011529138	0.007858515	581/841/5599/1519/5290/5296/4217/5594/3265/329	10
		hsa05135	Yersinia infection	10/191	137/8093	0.001448462	0.011594494	0.007903063	6197/5599/5609/5586/10451/5290/5296/6093/10096/5594	10
		hsa05223	Non-small cell lung cancer	7/191	72/8093	0.001473071	0.011594494	0.007903063	581/5290/673/5296/5594/3265/6789	7
		hsa04010	MAPK signaling pathway	16/191	294/8093	0.001546352	0.011790933	0.00803696	7046/5532/6197/8491/5599/5609/5971/4791/673/5908/4217/5594/51295/3265/6789/5530	16
		hsa00562	Inositol phosphate metabolism	7/191	73/8093	0.001597408	0.011811142	0.008050735	5289/5290/22876/22908/4534/5286/200576	7
		hsa05010	Alzheimer disease	19/191	384/8093	0.001750769	0.012537479	0.008545823	841/5532/5289/5599/5609/7381/5290/177/324/673/5296/147700/9821/4217/5594/5718/1349/3265/5530	19
		hsa04140	Autophagy - animal	10/191	141/8093	0.001798409	0.012537479	0.008545823	9474/5562/5289/5599/7405/5290/5296/9821/5594/3265	10
		hsa04810	Regulation of actin cytoskeleton	13/191	218/8093	0.001910371	0.01294807	0.00882569	10788/10451/5290/324/673/5296/6093/10096/10298/3675/5594/200576/3265	13
		hsa04070	Phosphatidylinositol signaling system	8/191	97/8093	0.001999261	0.012970376	0.008840894	5289/5290/22876/22908/5296/4534/5286/200576	8
		hsa05220	Chronic myeloid leukemia	7/191	76/8093	0.002019977	0.012970376	0.008840894	581/7046/5290/673/5296/5594/3265	7
		hsa05167	Kaposi sarcoma-associated herpesvirus infection	12/191	194/8093	0.002091643	0.01308618	0.008919829	581/841/5532/5289/5599/5609/5290/5296/2784/5594/3265/5530	12
		hsa04370	VEGF signaling pathway	6/191	59/8093	0.002546423	0.015533181	0.010587759	5532/5290/5296/5594/3265/5530	6
		hsa04510	Focal adhesion	12/191	201/8093	0.002807995	0.016710994	0.011390583	5599/10451/5290/673/5296/6093/5908/10298/3675/5594/3265/329	12
		hsa04150	mTOR signaling pathway	10/191	155/8093	0.003596858	0.02041008	0.013911961	253260/5562/6197/5290/673/5296/5594/9894/3265/153129	10
		hsa04932	Non-alcoholic fatty liver disease	10/191	155/8093	0.003596858	0.02041008	0.013911961	581/841/5562/83737/5599/7381/5290/5296/4217/1349	10
		hsa04068	FoxO signaling pathway	9/191	131/8093	0.003739883	0.020608956	0.014047519	7046/5562/5599/5290/673/5296/5594/3265/6789	9
		hsa04360	Axon guidance	11/191	182/8093	0.003800832	0.020608956	0.014047519	4690/5532/2051/50855/5290/5296/6093/10298/5594/3265/5530	11
		hsa05161	Hepatitis B	10/191	162/8093	0.004919926	0.025048468	0.017073589	581/841/7046/5599/5609/5290/673/5296/5594/3265	10
		hsa04211	Longevity regulating pathway	7/191	89/8093	0.004927568	0.025048468	0.017073589	581/9474/5562/5290/5296/9821/3265	7
		hsa05235	PD-L1 expression and PD-1 checkpoint pathway in cancer	7/191	89/8093	0.004927568	0.025048468	0.017073589	5532/5290/5296/4794/5594/3265/5530	7
		hsa04710	Circadian rhythm	4/191	31/8093	0.005744758	0.028606551	0.019498857	5562/23291/6500/9575	4
		hsa05230	Central carbon metabolism in cancer	6/191	70/8093	0.005987243	0.029217744	0.01991546	5211/5224/5290/5296/5594/3265	6
		hsa05208	Chemical carcinogenesis - reactive oxygen species	12/191	223/8093	0.006444966	0.030450945	0.020756037	23683/5599/5609/7381/5290/673/5296/1836/4217/5594/1349/3265	12
		hsa04144	Endocytosis	13/191	252/8093	0.00658336	0.030450945	0.020756037	2060/7046/55680/83737/4087/10565/50855/10096/51028/57132/9559/3265/58533	13
		hsa05017	Spinocerebellar ataxia	9/191	143/8093	0.006626897	0.030450945	0.020756037	23369/5289/5599/5290/4976/5296/9821/4217/5718	9
		hsa04137	Mitophagy - animal	6/191	72/8093	0.006863943	0.030450945	0.020756037	9474/5599/8887/79735/3265/64786	6
		hsa05218	Melanoma	6/191	72/8093	0.006863943	0.030450945	0.020756037	581/5290/673/5296/5594/3265	6
		hsa05169	Epstein-Barr virus infection	11/191	202/8093	0.008223505	0.035121006	0.023939254	581/841/5599/5609/5290/5971/4791/5296/4794/567/5718	11
		hsa01522	Endocrine resistance	7/191	98/8093	0.008291267	0.035121006	0.023939254	581/5599/5290/673/5296/5594/3265	7
		hsa05214	Glioma	6/191	75/8093	0.008348436	0.035121006	0.023939254	581/5290/673/5296/5594/3265	6
		hsa05226	Gastric cancer	9/191	149/8093	0.008597301	0.035554939	0.024235032	581/7046/4087/5290/324/673/5296/5594/3265	9
		hsa05142	Chagas disease	7/191	102/8093	0.010233647	0.041616829	0.02836695	841/7046/4087/5599/5290/5296/5594	7
		hsa01521	EGFR tyrosine kinase inhibitor resistance	6/191	79/8093	0.010669355	0.042530746	0.028989896	581/5290/673/5296/5594/3265	6
		hsa05216	Thyroid cancer	4/191	37/8093	0.010806993	0.042530746	0.028989896	581/673/5594/3265	4
		hsa04650	Natural killer cell mediated cytotoxicity	8/191	131/8093	0.012172418	0.047143968	0.03213437	5532/10451/5290/673/5296/5594/3265/5530	8
		hsa04659	Th17 cell differentiation	7/191	108/8093	0.013741559	0.052389694	0.035709973	7046/5532/4087/5599/4794/5594/5530	7
		hsa04213	Longevity regulating pathway - multiple species	5/191	62/8093	0.015169443	0.056943755	0.038814121	9474/5562/5290/5296/3265	5
		hsa04371	Apelin signaling pathway	8/191	138/8093	0.016257523	0.060103569	0.04096792	7046/5562/5289/4087/2784/7019/5594/3265	8
		hsa04310	Wnt signaling pathway	9/191	166/8093	0.016610435	0.06047248	0.041219378	5532/23291/5599/324/79718/6500/64321/56998/5530	9
		hsa05022	Pathways of neurodegeneration - multiple diseases	19/191	476/8093	0.016852986	0.06047248	0.041219378	581/841/5532/5289/5599/5609/7326/7381/177/324/673/147700/9821/4217/5594/5718/1349/3265/5530	19
		hsa05163	Human cytomegalovirus infection	11/191	225/8093	0.017401096	0.061534311	0.041943146	581/841/5532/5290/5296/6093/2784/567/5594/3265/5530	11
		hsa05225	Hepatocellular carcinoma	9/191	168/8093	0.017825875	0.062135906	0.042353206	581/7046/4087/5290/324/673/5296/5594/3265	9
		hsa05130	Pathogenic Escherichia coli infection	10/191	197/8093	0.018096258	0.062189958	0.042390049	581/841/4690/10427/24146/10006/5599/6093/10096/5594	10
		hsa05221	Acute myeloid leukemia	5/191	67/8093	0.020614612	0.069860629	0.047618548	5290/673/5296/5594/3265	5
		hsa04930	Type II diabetes mellitus	4/191	46/8093	0.022678838	0.075382175	0.051382156	5599/5290/5296/5594	4
		hsa05224	Breast cancer	8/191	147/8093	0.022861807	0.075382175	0.051382156	581/5290/324/4791/673/5296/5594/3265	8
		hsa00514	Other types of O-glycan biosynthesis	4/191	47/8093	0.024344646	0.078418727	0.053451936	2591/56913/5986/2589	4
		hsa04917	Prolactin signaling pathway	5/191	70/8093	0.024425505	0.078418727	0.053451936	5599/5290/5296/5594/3265	5
		hsa05014	Amyotrophic lateral sclerosis	15/191	365/8093	0.025600886	0.081124884	0.055296513	581/9972/5532/5289/5903/7381/220988/55746/147700/9821/4217/5718/3181/1349/5530	15
		hsa04666	Fc gamma R-mediated phagocytosis	6/191	97/8093	0.026860751	0.08402594	0.057273936	5788/10451/5290/5296/10096/5594	6
		hsa05016	Huntington disease	13/191	306/8093	0.028892118	0.089236414	0.060825511	581/841/5289/5599/5609/7381/147700/7019/9821/4217/5431/5718/1349	13
		hsa04621	NOD-like receptor signaling pathway	9/191	184/8093	0.02998622	0.091457971	0.062339773	841/54822/9474/140609/5599/5586/10059/5594/329	9
		hsa05131	Shigellosis	11/191	247/8093	0.031876482	0.095822197	0.065314526	581/9474/5289/23291/5599/5290/5296/6500/6093/10096/5594	11
		hsa05160	Hepatitis C	8/191	157/8093	0.032202541	0.095822197	0.065314526	581/841/24146/5290/673/5296/5594/3265	8
		hsa04620	Toll-like receptor signaling pathway	6/191	104/8093	0.036096861	0.106116073	0.072331059	841/5599/5609/5290/5296/5594	6
		hsa04062	Chemokine signaling pathway	9/191	192/8093	0.037855471	0.10996113	0.074951935	10451/5290/673/5296/6093/2784/5908/5594/3265	9
		hsa04910	Insulin signaling pathway	7/191	137/8093	0.043168035	0.123917653	0.084465009	5562/5599/5290/673/5296/5594/3265	7
		hsa04530	Tight junction	8/191	169/8093	0.046501687	0.131935018	0.089929823	5562/24146/5599/5609/50855/6093/10096/4217	8
		hsa04550	Signaling pathways regulating pluripotency of stem cells	7/191	143/8093	0.052257652	0.143891914	0.098079907	4087/5290/324/5296/56916/5594/3265	7
		hsa00512	Mucin type O-glycan biosynthesis	3/191	36/8093	0.052289976	0.143891914	0.098079907	2591/56913/2589	3
		hsa04670	Leukocyte transendothelial migration	6/191	114/8093	0.052485165	0.143891914	0.098079907	24146/10451/5290/5296/6093/5908	6
		hsa05205	Proteoglycans in cancer	9/191	205/8093	0.053467586	0.144956566	0.098805597	4087/10451/5290/10818/673/5296/6093/5594/3265	9
		hsa04960	Aldosterone-regulated sodium reabsorption	3/191	37/8093	0.055950239	0.150020422	0.102257233	5290/5296/5594	3
		hsa05020	Prion disease	11/191	273/8093	0.05817392	0.154287354	0.105165668	581/5532/5599/7381/5290/5296/147700/5594/5718/1349/5530	11
		hsa03040	Spliceosome	7/191	147/8093	0.058940865	0.154640549	0.105406414	6637/9716/220988/11157/58517/23451/55660	7
		hsa04015	Rap1 signaling pathway	9/191	210/8093	0.06045254	0.156919359	0.106959701	23683/50855/10451/5290/673/5296/5908/5594/3265	9
		hsa04929	GnRH secretion	4/191	64/8093	0.063945046	0.164237802	0.111948114	5290/5296/5594/3265	4
		hsa04658	Th1 and Th2 cell differentiation	5/191	92/8093	0.066012914	0.165017009	0.112479238	5532/5599/4794/5594/5530	5
		hsa05222	Small cell lung cancer	5/191	92/8093	0.066012914	0.165017009	0.112479238	581/5290/5296/3675/329	5
		hsa04919	Thyroid hormone signaling pathway	6/191	121/8093	0.066277323	0.165017009	0.112479238	5211/5290/10025/5296/5594/3265	6
		hsa04350	TGF-beta signaling pathway	5/191	94/8093	0.071024122	0.175049351	0.119317504	7046/4087/6500/6093/5594	5
		hsa05219	Bladder cancer	3/191	41/8093	0.071759273	0.175092626	0.119347001	673/5594/3265	3
		hsa04024	cAMP signaling pathway	9/191	219/8093	0.07444683	0.179851748	0.122590924	490/5599/10451/5290/673/5296/6093/5908/5594	9
		hsa04390	Hippo signaling pathway	7/191	157/8093	0.077868447	0.186273539	0.126968159	7046/4087/23291/50855/324/9113/329	7
		hsa05215	Prostate cancer	5/191	97/8093	0.078923023	0.186963277	0.127438299	5290/673/5296/5594/3265	5
		hsa05231	Choline metabolism in cancer	5/191	98/8093	0.081656959	0.190636013	0.129941717	5599/5290/5296/5594/3265	5
		hsa04217	Necroptosis	7/191	159/8093	0.082035989	0.190636013	0.129941717	581/841/54822/5599/57132/10059/329	7
		hsa04728	Dopaminergic synapse	6/191	132/8093	0.091843691	0.21141378	0.144104302	5532/5525/5599/2784/9575/5530	6
		hsa04014	Ras signaling pathway	9/191	232/8093	0.09793532	0.223329141	0.152226075	5599/5290/5296/2784/5908/10298/5594/3265/6789	9
		hsa01230	Biosynthesis of amino acids	4/191	75/8093	0.100699563	0.227165586	0.154841081	5211/5224/27430/6120	4
		hsa03060	Protein export	2/191	23/8093	0.101479709	0.227165586	0.154841081	11231/6726	2
		hsa05415	Diabetic cardiomyopathy	8/191	203/8093	0.107240229	0.234529507	0.159860492	7046/4087/5599/7381/5290/177/5296/1349	8
		hsa04922	Glucagon signaling pathway	5/191	107/8093	0.10847147	0.234529507	0.159860492	5211/5532/5562/5224/5530	5
		hsa00534	Glycosaminoglycan biosynthesis - heparan sulfate / heparin	2/191	24/8093	0.109051845	0.234529507	0.159860492	9394/126792	2
		hsa05203	Viral carcinogenesis	8/191	204/8093	0.109489333	0.234529507	0.159860492	581/841/5290/8379/4791/5296/5594/3265	8
		hsa05162	Measles	6/191	139/8093	0.110536448	0.234529507	0.159860492	581/841/5599/5290/5296/25898	6
		hsa05418	Fluid shear stress and atherosclerosis	6/191	139/8093	0.110536448	0.234529507	0.159860492	5562/5599/5609/5290/5296/4217	6
		hsa04931	Insulin resistance	5/191	108/8093	0.111688962	0.234931955	0.16013481	5562/6197/5599/5290/5296	5
		hsa00510	N-Glycan biosynthesis	3/191	50/8093	0.113532572	0.235700667	0.160658781	4124/29929/11253	3
		hsa03013	Nucleocytoplasmic transport	5/191	109/8093	0.114952375	0.235700667	0.160658781	25909/9972/5903/55746/3839	5
		hsa04066	HIF-1 signaling pathway	5/191	109/8093	0.114952375	0.235700667	0.160658781	5211/8453/5290/5296/5594	5
		hsa03018	RNA degradation	4/191	79/8093	0.116041699	0.235951455	0.160829723	5211/54464/255967/11157	4
black	CC	GO:0099092	postsynaptic density, intracellular component	3/104	17/19559	9.41E-05	0.02119594	0.019451065	6455/1785/9181	3
		GO:0099091	postsynaptic specialization, intracellular component	3/104	21/19559	0.000181162	0.02119594	0.019451065	6455/1785/9181	3
	MF	GO:0140297	DNA-binding transcription factor binding	9/103	347/18352	0.000146733	0.044459994	0.04154851	7392/7090/7376/6597/3054/4261/10766/64375/80139	9
	KEGG	hsa04931	Insulin resistance	6/49	108/8093	4.31E-05	0.007370534	0.00703252	376497/7376/6720/207/22877/5499	6
