# Supplementary material for: Identification of Genes Linking Natural Killer Cells to Apoptosis in Acute Myocardial Infarction and Ischemic Stroke
Source: Front Immunol. 2022 Apr 1;13:817377. doi: 10.3389/fimmu.2022.817377 (PMC9012496; doi:10.3389/fimmu.2022.817377)
Supplement: Supplementary file 13 [file Table_4.xls]

Apoptosis	ÐÄ¹£ÖÐÃ÷ÏÔÄÔ¹£²»Ã÷ÏÔ
	BAX
	PRKACB
	TNFRSF1A
	ÄÔ¹£Ã÷ÏÔ
	APAF1
	CAPN1
	PRKACA
	PRKX
	IRAK3
	IL1B
	Á½Õß¶¼Ã÷ÏÔ
	ATM
	ILR1
Pyroptosis	ÐÄ¹£Ã÷ÏÔ
	BAX
	ÄÔ¹£Ã÷ÏÔ
	CASP1
	CASP4
	CASP5
Necroptosis	ÐÄ¹£ÖÐÃ÷ÏÔÄÔ¹£ÖÐ²»Ã÷ÏÔ
	TLR3
	STAT4
	BAX
	ÄÔ¹£ÖÐÃ÷ÏÔÐÄ¹£ÖÐ²»Ã÷ÏÔ
	CASP1
	Á½Õß¶¼Ã÷ÏÔ
	JAK3
	IFNAR1
