# Supplementary material for: Identification of Genes Linking Natural Killer Cells to Apoptosis in Acute Myocardial Infarction and Ischemic Stroke
Source: Front Immunol. 2022 Apr 1;13:817377. doi: 10.3389/fimmu.2022.817377 (PMC9012496; doi:10.3389/fimmu.2022.817377)
Supplement: Supplementary file 14 [file Table_5.xls]

	ID	Description	setSize	enrichmentScore	NES	pvalue	p.adjust	qvalues	rank	leading_edge	core_enrichment
AMI	KEGG_NECROPTOSIS	KEGG_NECROPTOSIS	127	0.293219088	1.327507751	0.039755954	0.092083099	0.048464789	3411	tags=28%, list=15%, signal=24%	PYGL/PYCARD/CHMP2A/IL1B/CAPN1/BAX/NLRP3/GLUL/TNFRSF1A/TRADD/TLR4/JAK3/CHMP6/TYK2/RBCK1/BID/RIPK3/IFNGR2/SMPD1/PLA2G4A/RNF31/STAT6/IFNA6/MLKL/SPATA2L/TICAM1/CHMP5/STAT5A/CHMP4B/FTL/FADD/SHARPIN/SPATA2/STAT3/TNFSF10
	REACTOME_PYROPTOSIS	REACTOME_PYROPTOSIS	26	0.457471984	1.480919138	0.04604155	0.092083099	0.048464789	3240	tags=38%, list=14%, signal=33%	CHMP2A/IL1B/BAX/CHMP6/IL18/IRF2/ELANE/CHMP4B/GSDMD/BAK1
	KEGG_APOPTOSIS	KEGG_APOPTOSIS	86	-0.256262936	-1.072538904	0.319441593	0.358005753	0.18842408	3984	tags=29%, list=17%, signal=24%	RIPK1/BIRC2/CASP10/IL1RAP/FASLG/PPP3CA/XIAP/PPP3R1/CFLAR/BCL2/PIK3CG/CYCS/PIK3R3/EXOG/IRAK4/PIK3R1/IL3RA/PIK3CA/PPP3CB/CASP8/AKT3/PRKACB/ATM/PPP3CC/BIRC3
	WP_FERROPTOSIS	WP_FERROPTOSIS	40	0.295043182	1.059990893	0.358005753	0.358005753	0.18842408	1793	tags=18%, list=8%, signal=16%	ACSL1/SAT2/HMOX1/GPX4/STEAP3/SLC3A2/GSS
IS	KEGG_NECROPTOSIS	KEGG_NECROPTOSIS	124	0.330369215	1.395415757	0.018993135	0.07361049	0.058113545	4153	tags=31%, list=18%, signal=26%	IL1A/IL1B/PLA2G4A/BIRC2/PLA2G4C/EIF2AK2/CASP1/FAF1/TNF/IFNAR1/NLRP3/RNF31/IFNG/SPATA2L/MLKL/TNFAIP3/CASP8/CFLAR/JAK2/STAT5A/PYGM/JAK1/CAMK2B/PYGL/TLR4/FAS/CHMP1B/FADD/TICAM1/CHMP5/IFNGR1/VDAC3/IFNA1/RIPK1/STAT6/PLA2G4D/TNFRSF1A/GLUD1/SPATA2
	REACTOME_PYROPTOSIS	REACTOME_PYROPTOSIS	24	0.482173015	1.46421911	0.044399916	0.07361049	0.058113545	1605	tags=25%, list=7%, signal=23%	IL1A/CASP5/IL1B/ELANE/CASP1/TP63
	KEGG_APOPTOSIS	KEGG_APOPTOSIS	87	0.331807261	1.318312287	0.045207868	0.07361049	0.058113545	4092	tags=32%, list=18%, signal=27%	IL1A/IL1R1/IL1B/IL1RAP/PPP3R1/BIRC2/TNF/IRAK3/PIK3R5/IKBKG/CASP8/CASP9/TNFRSF10C/CFLAR/FAS/MYD88/FADD/APAF1/ENDOD1/PIK3CG/NFKBIA/PRKAR2B/PPP3CA/CSF2RB/CHP2/RIPK1/CHUK/TNFRSF1A
	WP_FERROPTOSIS	WP_FERROPTOSIS	39	0.329840761	1.11961109	0.281049936	0.281049936	0.221881528	4421	tags=33%, list=19%, signal=27%	SLC7A11/STEAP3/ACSL1/TF/ATG7/ACSL3/ACSL4/PCBP2/MAP1LC3A/VDAC3/SLC11A2/SAT1/TFRC
